# Supplementary material for: Geospatial estimation of reproductive, maternal, newborn and child health indicators: a systematic review of methodological aspects of studies based on household surveys
Source: Int J Health Geogr. 2020 Oct 13;19:41. doi: 10.1186/s12942-020-00239-9 (PMC7552506; doi:10.1186/s12942-020-00239-9)
Supplement: Supplementary file 3 — Additional file 3. Methodological aspects of the reviewed studies. [file 12942_2020_239_MOESM3_ESM.xlsx]

## Sheet: Methods
Item	Categorization	Criteria	Observations
Modeling technique	Bayesian spatial models Generalized linear models Machine learning techniques Ensemble models	Family of models that the modeling technique belongs
Technique details	INLA, ANN, MCMC..	Modeling technique relevant details
Resolution or precision	m² or km²	Resolution in m² or km² or administrative level, if aggregated
Coverage area	Continents Countries Subnational regions	Area for which estimates were generated
Main outcome(s)	Outcome name	List of main predicted outcomes
Main data sources	DHS National health survey Other MICS
Uncertainty	Uncertainty interval maps Uncertainty interval tables Standard deviation maps..	Describe details in the observations section for different approaches	Specify if presented in the main text or in the supplement
Model fit	Cross-validation Hold-out method	Method (not metrics) applied for evaluating model performance
Model fit metrics	Bias, MAE, MSE, etc..	Metrics for evaluating model performance
Displacement of clusters	y/n	Whether the study was concerned about the displacement of clusters and accounted for it
Temporal component	y/n	Whether the study assessed changes over time or incorporated multiple time points to increase performance
Covariates	Agriculture and livestock Climate Health-related interventions and outcomes Remoteness Satellite indices Sociodemographic Topography/Land cover	List all covariates and classify into groups	Climate: precipitation, temperature, aridity, potential evapotranspiration Remoteness: travel time to facilities/settlements/cities, distance to settlements, roads, water bodies, facilities Topography/Land cover: land cover, protected areas, urban areas, elevation, slope, vegetation Agriculture/Livestock: cattle, goat, pigs, poultry, sheep, ruminants, irrigation, suitability for agriculture, seas…

## Sheet: Review
Author	Year	Title	Modeling technique	Technique details	Resolution	Coverage area	Main outcome(s)	Main data sources	Uncertainty	Model fit	Model fit metrics	Displacement of clusters	Temporal component	Source
Das et al	2020	Disaggregated level child morbidity in Bangladesh: An application of small area estimation method	Generalized linear models	Logistic model	District-level	Bangladesh	Acute respiratory infection and diarrhea	DHS, census	Interval table (supplement)	None	RMSE, CV, AIC, LRT, AUC	n	n	Search
Hemalatha et al	2020	Mapping of variations in child stunting, wasting and underweight within the states of India: the Global Burden of Disease Study 2000–2017	Bayesian spatial models, Ensemble models	Bayesian hierarchical with logit link using INLA	5x5km, district-level	India	Malnutrition	National health surveys	Interval maps (supplement)	Cross-validation	Bias, RMSE, CV, coverage	NA	y	Search
Kinyoki et al	2020	Mapping child growth failure across low- and middle-income countries	Bayesian spatial models, Ensemble models	Binomial hierarchical model with logit function using INLA-SPDE	5x5km	LMIC	Malnutrition	DHS, MICS, LSMS, CWIQ, national health surveys	Relative uncertainty maps in a coverage matrix	Cross-validation	Bias, RMSE, correlation, coverage	n	y	Search
Kinyoki et al	2020	Mapping local patterns of childhood overweight and wasting in low- and middle-income countries between 2000 and 2017	Bayesian spatial models, Ensemble models	Binomial hierarchical model with logit function using INLA-SPDE	5x5km, district-level	LMIC	Malnutrition	DHS, MICS, LSMS, CWIQ, national health surveys	Relative uncertainty maps in a coverage matrix	Cross-validation	Bias, RMSE, correlation, coverage	n	y	Search
Liyew et al	2020	Spatiotemporal patterns of anemia among lactating mothers in Ethiopia using data from Ethiopian Demographic and Health Surveys (2005, 2011 and 2016)	Spatial interpolation methods	Kriging	Not specified	Ethiopia	Malnutrition	DHS	None	None	None	NA	n	Search
Reiner et al	2020	Mapping geographical inequalities in childhood diarrhoeal morbidity and mortality in low-income and middle-income countries, 2000–17: analysis for the Global Burden of Disease Study 2017	Bayesian spatial models, Ensemble models	Logistic hierarchical model using INLA	District-level	LMIC	Diarrhea and diarrhea mortality	DHS, MICS, and other country-specific surveys	Interval map (supplement)	Cross-validation	Bias, RMSE, coverage and correlation	n	y	Search
Utazi et al	2020	Geospatial variation in measles vaccine coverage through routine and campaign strategies in Nigeria: Analysis of recent household surveys	Bayesian spatial models	Binomial model using INLA-SPDE	1x1km	Nigeria	Vaccination	DHS, Post-campaign coverage surveys	SD maps	Cross-validation	Bias, RMSE, correlation	y	n	Search
Wairoto et al	2020	Determinants of subnational disparities in antenatal care utilisation: a spatial analysis of demographic and health survey data in Kenya	Generalized linear models	Hiearachical logistic regression using INLA	District-level	Kenya	ANC	DHS	Interval tables (supplement)	Cross-validation	Bias, RMSE, correlation	n	n	Search
Wiens et al	2020	Mapping geographical inequalities in oral rehydration therapy coverage in low-income and middle-income countries, 2000-17	Bayesian spatial models, Ensemble models	Binomial hierarchical model with logit function using INLA-SPDE	District-level	LMIC	Diarrhea treatment	DHS, MICS, and other country-specific surveys	Interval maps (supplement)	Cross-validation	Bias, RMSE, correlation, coverage	n	y	Search
Bhattacharjee et al	2019	Mapping exclusive breastfeeding in Africa between 2000 and 2017	Bayesian spatial models, Ensemble models	5 binomial (one for each region) bayesian models within INLA-SPDE	5x5km	Africa	Breastfeeding	DHS, MICS, country-specific	Relative uncertainty maps in a coverage matrix	Cross-validation	Bias, RMSE	y	y	Search
Burstein et al	2019	Mapping 123 million neonatal, infant and child deaths between 2000 and 2017	Generalized linear models	Discrete hazards geostatistical model	5x5km and District-level	LMIC	Mortality	DHS, MICS, census	Relative and interval maps (supplement)	Cross-validation	RMSE, Bias, coverage intervals and correlation	n	y	Search
Chipeta et al	2019	Geostatistical analysis of Malawi's changing malaria transmission from 2010 to 2017	Generalized linear models	Multilevel logistic regression - MCMLE	1x1km	Malawi	Malaria	Malaria surveys	None	Hold-out sample	Bias, MAE, correlation, variogram-algorithm	NA	y	Search
Das et al	2019	District level estimates and mapping of prevalence of diarrhoea among under-five children in Bangladesh by combining survey and census data	Generalized linear models	Binomial GLM	District-level	Bangladesh	Diarrhea	DHS	None	None	MSE, Bias, GoF, coverage, CV	n	n	Search
Li et al	2019	Subnational estimation of modern contraceptive prevalence in five sub-Saharan African countries: a Bayesian hierarchical approach	Bayesian spatial models	Bayesian logistic regression - MCMC	District-level	Burkina Faso, Ethiopia, Ghana, Kenya and Uganda	Contraception	PMA	Interval tables	Hold-out sample	Prediction mean, variance and SD, mean, variance and sd of residual	NA	y	Search
Macharia et al	2019	Sub national variation and inequalities in under-five mortality in Kenya since 1965	Bayesian spatial models	Gaussian with logit function - MCMC	District-level	Kenya	Mortality	DHS, MICS, census	Interval maps (supplement)	Cross-validation	Bias, RMSE	n	y	Reference list
Mercer et al	2019	Sub-national levels and trends in contraceptive prevalence, unmet need, and demand for family planning in Nigeria with survey uncertainty	Bayesian spatial models	INLA	District-level	Nigeria	Contraception	DHS, MICS, PMA, national health surveys	Interval graphs (supplement)	None	LCPO, DIC, WAIC	n	y	Search
Mosser et al	2019	Mapping diphtheria-pertussis-tetanus vaccine coverage in Africa, 2000–2016: a spatial and temporal modelling study	Bayesian spatial models, Ensemble models	Binomial model wiht logit link function - INLA	5x5km	Africa	Vaccination	DHS, MICS, CWIQ, PAPFAM, LSMS, national health surveys	CFB map of uncertainty	Cross-validation	Bias, MAE, RMSE, coverage intervals	n	y	Search
Nájera	2019	Small-area estimates of stunting. Mexico 2010: Based on a hierarchical Bayesian estimator	Bayesian hierarchical model	Bayesian hierarchical models using MCMC	District-level	Mexico	Malnutrition	National health survey	Interval table (supplement)	None	None	NA	n	Search
Neal et al	2019	Using geospatial modelling to estimate the prevalence of adolescent first births in Nepal	Bayesian spatial models	Bayesian geospatial logistic regression model using INLA (BYM and Besag)	District-level	Nepal	Adolescent first birth	DHS	Relative uncertainty maps	None	DIC, MLL	y	n	Search
Reiner et al	2019	Identifying residual hotspots and mapping lower respiratory infection morbidity and mortality in African children from 2000 to 2017	Bayesian spatial models, Ensemble models	Hierarchical logistic regressoin within INLA	5x5km	Africa	Lower respiratory infection, LRI mortality	DHS, MICS, country-specific	Interval maps (supplement)	Cross-validation	Bias, RMSE and coverage	n	y	Search
Ruktanonchai et al	2019	Estimating uncertainty in geospatial modelling at multiple spatial resolutions: the pattern of delivery via caesarean section in Tanzania	Bayesian spatial models	INLA	5x5km, 50x50km and 100x100km	Tanzania	C-section	DHS	Interval map	None	DIC	y	n	Search
Utazi et al	2019	Mapping vaccination coverage to explore the effects of delivery mechanisms and inform vaccination strategies	Bayesian spatial models	Binomial spatial regression with logit link - MCMC	1x1km	Mozambique, Nigeria, Cambodia, DRC, Ethiopia	Vaccination	DHS	SD maps (supplement)	Cross-validation	Bias, VMSE, coverage intervals	y	n	Reference list
Weiss et al	2019	Mapping the global prevalence, incidence, and mortality of Plasmodium falciparum, 2000–17: a spatial and temporal modelling study	Bayesian spatial models	Logistic model - MCMC	5x5km	LMIC	Malaria	DHS, malaria surveys	Interval maps	Cross-validation	RMSE	n	y	Search
Yankson et al	2019	Geostatistical analysis and mapping of malaria risk in children under 5 using point-referenced prevalence data in Ghana	Generalized linear models	Binomial model with logit link	5x5km	Ghana	Malaria	DHS (MIS)	Exceedance map	None	Variogram	n	n	Search
Akseer et al	2018	Geospatial inequalities and determinants of nutritional status among women and children in Afghanistan: an observational study	Bayesian spatial models	BYM Bayesian model - MCMC	District-level	Afghanistan	Malnutrition	National Nutrition Survey (NNS)	None	Cross-validation	MSE, DIC	NA	n	Search
Dwyer-Lindgren et al	2018	Small area estimation of under-5 mortality in Bangladesh, Cameroon, Chad, Mozambique, Uganda, and Zambia using spatially misaligned data	Generalized linear models	GLM	District-level	Bangladesh, Cameroon, Chad, Mozambique, Uganda, Zambia	Mortality	DHS, MICS, AIS, census	Interval tables (supplement)	Cross-validation	Variance of the residuals	y	y	Search
Kang et al	2018	Spatio-temporal mapping of Madagascar’s Malaria Indicator Survey results to assess Plasmodium falciparum endemicity trends between 2011 and 2016	Bayesian spatial models	Binomial logistic regression - INLA	1x1km	Madagascar	Malaria	DHS (MIS)	Interval maps (interquartile)	Hold-out sample	Correlation	n	y	Search
Macharia et al	2018	Spatio-temporal analysis of Plasmodium falciparum prevalence to understand the past and chart the future of malaria control in Kenya	Generalized linear models	Spatial logistic regression - Monte Carlo	1x1km and county level	Kenya	Malaria	Malaria surveys	Exceedance map	Cross-validation	Bias, MAE, correlation, variogram-algorithm	NA	y	Search
Mia et al	2018	Sociodemographic and geographical inequalities in under- and overnutrition among children and mothers in Bangladesh: a spatial modelling approach to a nationally representative survey	Bayesian spatial models	Multilevel logistic regression with CAR for spatial effects through INLA	District-level	Bangladesh	Malnutrition	DHS	None	None	DIC	n	n	Search
Osgood-Zimmerman et al	2018	Mapping child growth failure in Africa between 2000 and 2015	Bayesian spatial models, Ensemble models	INLA	5x5km	Africa	Malnutrition	DHS, MICS, LSMS, CWIQ, national health surveys	Relative uncertainty maps	Cross-validation	Bias, RMSE, coverage	n	y	Search
Reiner et al	2018	Variation in Childhood Diarrheal Morbidity and Mortality in Africa, 2000–2015	Bayesian spatial models, Ensemble models	Seven binomial model wiht logit link function - INLA	5x5km	Africa	Mortality, diarrhea	DHS, MICS, national health surveys	Interval maps (supplement)	Cross-validation	Bias, RMSE, coverage intervals	n	y	Search
Ruktanonchai et al	2018	Temporal trends in spatial inequalities of maternal and newborn health services among four east African countries, 1999–2015	Bayesian spatial models	INLA (BYM-2)	District-level	Kenya, Tanzania, Rwanda, Uganda	ANC, SBA, PNC	DHS	None	Hold-out sample	DIC, MSE, MAE, pseudo-R²	y	y	Search
Tonye et al	2018	Challenges of DHS and MIS to capture the entire pattern of malaria parasite risk and intervention effects in countries with different ecological zones: the case of Cameroon	Bayesian spatial models	Logistic regression - MCMC	2x2km	Cameroon	Malaria	DHS,MIS	Interval maps	Hold-out sample	Coverage intervals, Bias	n	n	Search
Utazi et al	2018	A spatial regression model for the disaggregation of areal unit based data to high-resolution grids with application to vaccination coverage mapping	Bayesian spatial models	Binomial model using INLA-SPDE	5x5km	Afghanistan, Pakistan	Vaccination	DHS	SD uncertainty maps	None	RMSE, correlation, coverage	y	n	Search
Utazi et al	2018	High resolution age-structured mapping of childhood vaccination coverage in low and middle income countries	Bayesian spatial models	Bayesian geostatistical model with MCMC	1x1km	Nigeria, Cambodia, Mozambique	Vaccination	DHS	SD uncertainty maps	Cross-validation	Bias, r², MSE, coverage	y	n	Search
Wakefield et al	2018	Estimating under-five mortality in space and time in a developing world context	Bayesian spatial models	INLA	District-level	Kenya	Mortality	DHS	Hatching map using CV, SD maps (supplement)	Hold-out sample	MSE, DIC, CPO, WAIC	y	y	Search
Bosco et al	2017	Exploring the high-resolution mapping of gender-disaggregated development indicators	Bayesian spatial models, Machine learning	ANN, INLA and Logistic regression	1x1km	Nigeria, Kenya, Tanzania, Bangladesh	Malnutrition, contraception, literacy	DHS	SD uncertainty maps	Hold-out sample	RMSE, MAE, R², bias	y	n	Search
Golding et al	2017	Mapping under-5 and neonatal mortality in Africa, 2000–15: a baseline analysis for the Sustainable Development Goals	Bayesian spatial models, Ensemble models	Binomial GLM with logit link through INLA-SPDE	5x5km	Africa	Mortality	DHS, MICS, national health surveys, census	Relative uncertainty maps in a coverage matrix	Cross-validation	Bias, RMSE, coverage	n	y	Search
Snow et al	2017	The prevalence of Plasmodium falciparum in sub-Saharan Africa since 1900	Bayesian spatial models	Binomial logistic regression - MCMC	District-level	Sub-saharan africa	Malaria	Malaria surveys, DHS, MICS	None	None	DIC, HPDI, MCMC convergence	n	y	Reference list
Sohnesen et al	2017	Small area estimation of child undernutrition in Ethiopian woredas	Generalized linear models	GLS?	District-level	Ethiopia	Malnutrition	MDHS, census	None	None	r²	n	n	Search
Ssempiira et al	2017	Geostatistical modelling of malaria indicator survey data to assess the effects of interventions on the geographical distribution of malaria prevalence in children less than 5 years in Uganda	Bayesian spatial models	Bayesian kriging - MCMC	2x2km	Uganda	Malaria	DHS (MIS)	Interval maps	None	None	n	n	Search
Ssempiira et al	2017	The contribution of malaria control interventions on spatio-temporal changes of parasitaemia risk in Uganda during 2009–2014	Bayesian spatial models	Logistic regression and bayesian kriging - MCMC	2x2km	Uganda	Malaria	DHS (MIS)	Interval maps	None	None	n	y	Search
Takahashi et al	2017	The geography of measles vaccination in the African Great Lakes region	Generalized linear models	Logistic regression using GAM	10x10km	10 central and eastern african countries	Vaccination	DHS	SD maps (supplement)	None	AIC	y	n	Reference list
Burke et al	2016	Sources of variation in under-5 mortality across sub-Saharan Africa: a spatial analysis	Spatial interpolation methods	KDE	10x10km	Sub-saharan africa	Mortality	DHS	None	None	None	y	y	Reference list
Diboulo et al	2016	Assessing the effects of malaria interventions on the geographical distribution of parasitaemia risk in Burkina Faso	Bayesian spatial models	GLM + Bayesian kriging - MCMC	1km²	Burkina Faso	Malaria	DHS (MIS)	Interval maps	Hold-out sample	HPDI	n	n	Search
Gething et al	2016	Mapping Plasmodium falciparum Mortality in Africa between 1990 and 2015	Ensemble models		5x5km	Africa	Mortality, Malaria	Malaria surveys	Interval maps (supplement)	None	None	NA	y	Reference list
Neal et al	2016	Mapping adolescent first births within three east African countries using data from Demographic and Health Surveys: exploring geospatial methods to inform policy	Bayesian spatial models	INLA	District-level	Uganda, Kenya and Tanzania	Adolescent first birth	DHS	SD maps (supplement)	None	DIC	y	n	Search
Ruktanonchai et al	2016	Equality in Maternal and Newborn Health: Modelling Geographic Disparities in Utilisation of Care in Five East African Countries	Generalized linear models	Hierarquical mixed effects logistic regression	300x300m and district-level	Burundi, Kenya, Rwanda, Tanzania, Uganda	ANC, SBA, PNC	DHS	None	Hold-out sample	AUC	Y	n	Reference list
Adigun et al	2015	Malaria risk in Nigeria: Bayesian geostatistical modelling of 2010 malaria indicator survey data	Bayesian spatial models	GLM + Bayesian kriging - MCMC	4km²	Nigeria	Malaria	DHS (MIS)	Interval maps	Hold-out sample	MAE, RMSE, G (pred r²)	n	n	Search
Giardina et al	2015	Geostatistical modelling of the malaria risk in Mozambique: effect of the spatial resolution when using remotely-sensed imagery	Bayesian spatial models	Bayesian model with MCMC	3km, 1km, 500m and 100m	Mozambique	Malaria	DHS	None	Hold-out sample	Log-predictive density	n	n	Search
Mercer et al	2015	Space-Time Smoothing of Complex Survey Data: Small Area Estimation for Child Mortality	Bayesian spatial models	INLA	District-level	Tanzania	Mortality	DHS	Interval graphs (supplement)	None	CPO, DIC	n	y	Search
Onyiri	2015	Estimating malaria burden in Nigeria: a geostatistical modelling approach	Bayesian spatial models	Bayesian binomial model - MCMC	Not specified	Nigeria	Malaria	Malaria surveys	SD map	None	None	NA	n	Search
Pramanik et al	2015	Vaccination coverage in India: a small area estimation approach	Generalized linear models	Linear mixed model	District-level	India	Vaccination	DHS, national health survey	None	None	RMSE	NA	n	Search
Takahashi et al	2015	Reduced vaccination and the risk of measles and other childhood infections post-Ebola	Bayesian spatial models	Bayesian model with MCMC	5x5km	Liberia, Sierra Leone, Guinea, Senegal, Mali and Cote d'Ivoire	Vaccination	DHS	None	None	None	n	n	Reference list
Dwyer-Lindgren et al	2014	Estimation of district-level under-5 mortality in Zambia using birth history data, 1980–2010	Bayesian spatial models	GLM with logit link using INLA	District-level	Zambia	Mortality	DHS, census	Interval table (supplement)	Hold-out sample	Bias, efficiency, and coverage	n	y	Search
Giardina et al	2014	Effects of vector-control interventions on changes in risk of malaria parasitaemia in sub-Saharan Africa: a spatial and temporal analysis	Bayesian spatial models	Hierarchical logistic regression using INLA-SPDE + Bayesian kriging	1x1xkm	Angola, Liberia, Mozambique, Senegal, Rwanda and Tanzania	Malaria	DHS and MIS	None	Cross-validation	CPO and PIT	n	y	Search
Noor et al	2014	The changing risk of Plasmodium falciparum malaria infection in Africa: 2000-10: a spatial and temporal analysis of transmission intensity	Bayesian spatial models	INLA-SPDE	1x1xkm	Africa	Malaria	Malaria surveys	SD map (supplement)	Hold-out sample (Declustering)	Bias, MAE, correlation	NA	y	Search
Samadoulougou et al	2014	Multilevel and geo-statistical modeling of malaria risk in children of Burkina Faso	Bayesian spatial models	Logistic regression within INLA	2.5x2.5km	Burkina Faso	Malaria	DHS	Interval maps (supplement)	Hold-out sample	Bias, RMSE, AUC, DIC	y	n	Search
Bennett et al	2013	Mapping malaria transmission intensity in Malawi, 2000-2010	Bayesian spatial models	Inverse-logit binomial model - MCMC	1x1xkm	Malawi	Malaria	Malaria surveys	SD map	Hold-out sample (Declustering)	Bias, MAE	NA	y	Search
Giardina et al	2012	Estimating the Burden of Malaria in Senegal: Bayesian Zero-Inflated Binomial Geostatistical Modeling of the MIS 2008 Data	Bayesian spatial models	Zero-inflated binomial model - MCMC	4km²	Senegal	Malaria	DHS	None	Hold-out sample	HPDI	n	n	Search
Gosoniu et al	2012	Spatially explicit burden estimates of malaria in Tanzania: bayesian geostatistical modeling of the malaria indicator survey data	Bayesian spatial models	Logistic regression - MCMC	District-level and not specified	Tanzania	Malaria	DHS (AIS)	Interval maps	Hold-out sample	Coverage intervals	n	n	Search
Johnson et al	2012	Estimating unmet need for contraception by district within Ghana: An application of small-area estimation techniques	Generalized linear models	GLMM with logit-link function	District-level	Ghana	Contraception	DHS, census	Interval table (supplement)	None	MSE	n	n	Search
Noor et al	2012	Malaria risk mapping for control in the republic of Sudan	Bayesian spatial models	GLM - MCMC	5x5km	Sudan	Malaria	Malaria surveys	Probability of being correctly classified map	Hold-out sample (Declustering)	Bias, MAE	NA	y	Search
Noor et al	2012	Mapping the receptivity of malaria risk to plan the future of control in Somalia	Bayesian spatial models	Inverse-logit binomial model - MCMC	1x1km	Somalia	Malaria	Malaria surveys	Coefficient of variation map	None	Bias, MAE	NA	y	Search
Raso et al	2012	Mapping malaria risk among children in Côte d’Ivoire using Bayesian geo-statistical models	Bayesian spatial models	Bayesian kriging or Bayesian non-stationary logistic regression - MCMC	Not specified	Cote d'Ivoire	Malaria	Malaria surveys	SD map	None	DIC	NA	n	Search
Chin et al	2011	Spatial modeling of geographic inequalities in infant and child mortality across Nepal	Bayesian spatial models	Proportional hazard model - MCMC	Not specified	Nepal	Mortality	DHS	None	None	DIC	n	n	Search
Elyazar et al	2011	Plasmodium falciparum Malaria Endemicity in Indonesia in 2010	Bayesian spatial models	Binomial spatio-temporal model using MCMC	1x1km	Indonesia	Malaria	Malaria surveys	SD map	Hold-out sample (Declustering)	Bias, MAE, correlation, coverage, AUC	NA	y	Search
Magalhães et al	2011	Mapping the Risk of Anaemia in Preschool-Age Children: The Contribution of Malnutrition, Malaria, and Helminth Infections in West Africa	Bayesian spatial models	Bernoulli model with kriging for spatial interpolation - MCMC	5x5km	Burkina Faso, Ghana and Mali	Malnutrition	DHS	None	None	DIC, bias, MAE, correlation	n	n	Search
Assimwe et al	2010	Examining small area estimation techniques for public health intervention: Lessons from application to under-5 mortality data in Uganda	Bayesian spatial models	Hierarchical Bayesian Framework: Poisson-gamma and log-normal models - MCMC	District-level	Uganda	Mortality	DHS	None	None	MC SE	n	n	Search
Fujii	2010	Micro-Level Estimation of Child Undernutrition Indicators in Cambodia	Generalized linear models	OLS	District-level	Cambodia	Malnutrition	DHS	None	None	None	n	n	Search
Gosoniu et al	2010	Bayesian Geostatistical Modeling of Malaria Indicator Survey Data in Angola	Bayesian spatial models	Logistic regression - MCMC	Not specified	Angola	Malaria	DHS (MIS)	Interval maps	None	HPDI, KL	n	n	Search
Johnson et al	2010	District-level Estimates of Institutional Births in Ghana: Application of Small Area Estimation Technique Using Census and DHS Data	Generalized linear models	Binomial model with logit link	District-level	Ghana	Institutional delivery	DHS, census	Interval and SE table (supplement)	None	MSE, bias, CV	NA	n	Search
Riedel et al	2010	Geographical patterns and predictors of malaria risk in Zambia: Bayesian geostatistical modelling of the 2006 Zambia national malaria indicator survey (ZMIS)	Bayesian spatial models	Logistic regression and bayesian kriging - MCMC	3km²	Zambia	Malaria	Malaria surveys	Prediction error maps	Hold-out sample	HPDI, KL distance	NA	n	Search
Gosoniu et al	2009	Mapping malaria risk in West Africa using a Bayesian nonparametric non-stationary model	Bayesian spatial models	Binomial logistic regression + bayesian kriging - MCMC	Not specified	West Africa	Malaria	Malaria surveys	Prediction error maps	Hold-out sample	DIC, HPD, Kulback–Leibler	NA	n	Reference list
Hay	2009	A World Malaria Map: Plasmodium falciparum Endemicity in 2007	Bayesian spatial models	Binomial regression - MCMC	5x5km	World	Malaria	Malaria surveys	Model uncertainty map	Hold-out sample (Declustering)	Bias, MAE, correlation, AUC	NA	y	Search
Kazembe et al	2009	Joint spatial modelling of common morbidities of childhood fever and diarrhoea in Malawi	Bayesian spatial models	Logistic model with CAR using MCMC	District-level	Malawi	Fever and diarrhoea	DHS	None	None	None	n	n	Search
Noor et al	2009	The risks of malaria infection in Kenya in 2009	Bayesian spatial models	GLM - MCMC	1x1km	Kenya	Malaria	Malaria surveys	Probability of being correctly classified map	Hold-out sample (Declustering)	Bias, MAE, correlation	NA	y	Search
Noor et al	2008	Spatial prediction of Plasmodium falciparum prevalence in Somalia	Bayesian spatial models	Binomial GLM + bayesian kriging - MCMC	Not specified	Somalia	Malaria	Malaria surveys	Probability of being correctly classified map	Hold-out sample (Declustering)	Bias, DIC, MAE, AUC	NA	n	Reference list
Craig et al	2007	Developing a spatial-statistical model and map of historical malaria prevalence in Botswana using a staged variable selection procedure	Bayesian spatial models	Bayesian kriging - MCMC	Not specified	Botwswana	Malaria	Malaria surveys	Interval maps	None	DIC	NA	n	Reference list
Kazembe et al	2006	Spatial analysis and mapping of malaria risk in Malawi using point-referenced prevalence of infection data	Bayesian spatial models	Logistic model - MCMC	Not specified	Malawi	Malaria	Malaria surveys	SE map	None	Variogram	NA	n	Search
Kleinschmidt et al	2001	An empirical malaria distribution map for West Africa	Generalized linear models	GLM + bayesian kriging	Not specified	West Africa	Malaria	Malaria surveys	None	None	None	NA	n	Reference list
Kleinschmidt et al	2000	A spatial statistical approach to malaria mapping	Generalized linear models	Logistic regression + kriging	Not specified	Mali	Malaria	Malaria surveys	None	None	Weighted inter-rater kappa statistic, variogram	NA	n	Search

## Sheet: Quality assessment
Author	Year	Title	Was the sample frame appropriate to address the target population?	Were study participants sampled in an appropriate way?	Was the sample size adequate?	Were the study subjects and the setting described in detail?	Was the data analysis conducted with sufficient coverage of the identified sample?	Were valid methods used for the identification of the condition?	Was the condition measured in a standard, reliable way for all participants?	Was there appropriate statistical analysis?	Was the response rate adequate, and if not, was the low response rate managed appropriately?
Das et al	2020	Disaggregated level child morbidity in Bangladesh: An application of small area estimation method	Yes	Yes	NA	No	NA	Yes	NA	Yes	NA
Hemalatha et al	2020	Mapping of variations in child stunting, wasting and underweight within the states of India: the Global Burden of Disease Study 2000–2017	Yes	Yes	NA	No	NA	Yes	NA	Yes	NA
Kinyoki et al	2020	Mapping child growth failure across low- and middle-income countries	Yes	Yes	NA	NA	NA	Yes	NA	Yes	NA
Kinyoki et al	2020	Mapping local patterns of childhood overweight and wasting in low- and middle-income countries between 2000 and 2017	Yes	Yes	NA	NA	NA	Yes	NA	Yes	NA
Liyew et al	2020	Spatiotemporal patterns of anemia among lactating mothers in Ethiopia using data from Ethiopian Demographic and Health Surveys (2005, 2011 and 2016)	Yes	Yes	NA	Yes	NA	Yes	NA	No	NA
Reiner et al	2020	Mapping geographical inequalities in childhood diarrhoeal morbidity and mortality in low-income and middle-income countries, 2000–17: analysis for the Global Burden of Disease Study 2017	Yes	Yes	NA	NA	NA	Yes	NA	Yes	NA
Utazi et al	2020	Geospatial variation in measles vaccine coverage through routine and campaign strategies in Nigeria: Analysis of recent household surveys	Yes	Yes	NA	No	NA	Yes	NA	Yes	NA
Wairoto et al	2020	Determinants of subnational disparities in antenatal care utilisation: a spatial analysis of demographic and health survey data in Kenya	Yes	Yes	NA	Yes	NA	Yes	NA	Yes	NA
Wiens et al	2020	Mapping geographical inequalities in oral rehydration therapy coverage in low-income and middle-income countries, 2000-17	Yes	Yes	NA	NA	NA	Yes	NA	Yes	NA
Bhattacharjee et al	2019	Mapping exclusive breastfeeding in Africa between 2000 and 2017	Yes	Yes	NA	NA	NA	Yes	NA	Yes	NA
Burstein et al	2019	Mapping 123 million neonatal, infant and child deaths between 2000 and 2017	Yes	Yes	NA	NA	NA	Yes	NA	Yes	NA
Chipeta et al	2019	Geostatistical analysis of Malawi's changing malaria transmission from 2010 to 2017	Yes	Unclear	NA	Yes	NA	Yes	NA	No	NA
Das et al	2019	District level estimates and mapping of prevalence of diarrhoea among under-five children in Bangladesh by combining survey and census data	Yes	Yes	NA	No	NA	Yes	NA	No	NA
Li et al	2019	Subnational estimation of modern contraceptive prevalence in five sub-Saharan African countries: a Bayesian hierarchical approach	Yes	Yes	NA	NA	NA	Yes	NA	Yes	NA
Macharia et al	2019	Sub national variation and inequalities in under-five mortality in Kenya since 1965	Yes	Yes	NA	Yes	NA	Yes	NA	Yes	NA
Mercer et al	2019	Sub-national levels and trends in contraceptive prevalence, unmet need, and demand for family planning in Nigeria with survey uncertainty	Yes	Yes	NA	No	NA	Yes	NA	Yes	NA
Mosser et al	2019	Mapping diphtheria-pertussis-tetanus vaccine coverage in Africa, 2000–2016: a spatial and temporal modelling study	Yes	Yes	NA	NA	NA	Yes	NA	Yes	NA
Nájera	2019	Small-area estimates of stunting. Mexico 2010: Based on a hierarchical Bayesian estimator	Yes	Yes	NA	No	NA	Yes	NA	Yes	NA
Neal et al	2019	Using geospatial modelling to estimate the prevalence of adolescent first births in Nepal	Yes	Yes	NA	No	NA	Yes	NA	Yes	NA
Reiner et al	2019	Identifying residual hotspots and mapping lower respiratory infection morbidity and mortality in African children from 2000 to 2017	Yes	Yes	NA	NA	NA	Yes	NA	Yes	NA
Ruktanonchai et al	2019	Estimating uncertainty in geospatial modelling at multiple spatial resolutions: the pattern of delivery via caesarean section in Tanzania	Yes	Yes	NA	No	NA	Yes	NA	Yes	NA
Utazi et al	2019	Mapping vaccination coverage to explore the effects of delivery mechanisms and inform vaccination strategies	Yes	Yes	NA	NA	NA	Yes	NA	Yes	NA
Weiss et al	2019	Mapping the global prevalence, incidence, and mortality of Plasmodium falciparum, 2000–17: a spatial and temporal modelling study	Yes	Yes	NA	NA	NA	Yes	NA	Yes	NA
Yankson et al	2019	Geostatistical analysis and mapping of malaria risk in children under 5 using point-referenced prevalence data in Ghana	Yes	Yes	NA	Yes	NA	Yes	NA	Yes	NA
Akseer et al	2018	Geospatial inequalities and determinants of nutritional status among women and children in Afghanistan: an observational study	Yes	Yes	NA	Yes	NA	Yes	NA	No	NA
Dwyer-Lindgren et al	2018	Small area estimation of under-5 mortality in Bangladesh, Cameroon, Chad, Mozambique, Uganda, and Zambia using spatially misaligned data	Yes	Yes	NA	NA	NA	Yes	NA	Yes	NA
Kang et al	2018	Spatio-temporal mapping of Madagascar’s Malaria Indicator Survey results to assess Plasmodium falciparum endemicity trends between 2011 and 2016	Yes	Yes	NA	No	NA	Yes	NA	Yes	NA
Macharia et al	2018	Spatio-temporal analysis of Plasmodium falciparum prevalence to understand the past and chart the future of malaria control in Kenya	Yes	Unclear	NA	Yes	NA	Yes	NA	Yes	NA
Mia et al	2018	Sociodemographic and geographical inequalities in under- and overnutrition among children and mothers in Bangladesh: a spatial modelling approach to a nationally representative survey	Yes	Yes	NA	Yes	NA	Yes	NA	No	NA
Osgood-Zimmerman et al	2018	Mapping child growth failure in Africa between 2000 and 2015	Yes	Yes	NA	NA	NA	Yes	NA	Yes	NA
Reiner et al	2018	Variation in Childhood Diarrheal Morbidity and Mortality in Africa, 2000–2015	Yes	Yes	NA	NA	NA	Yes	NA	Yes	NA
Ruktanonchai et al	2018	Temporal trends in spatial inequalities of maternal and newborn health services among four east African countries, 1999–2015	Yes	Yes	NA	NA	NA	Yes	NA	No	NA
Tonye et al	2018	Challenges of DHS and MIS to capture the entire pattern of malaria parasite risk and intervention effects in countries with different ecological zones: the case of Cameroon	Yes	Yes	NA	Yes	NA	Yes	NA	Yes	NA
Utazi et al	2018	A spatial regression model for the disaggregation of areal unit based data to high-resolution grids with application to vaccination coverage mapping	Yes	Yes	NA	NA	NA	Yes	NA	Yes	NA
Utazi et al	2018	High resolution age-structured mapping of childhood vaccination coverage in low and middle income countries	Yes	Yes	NA	NA	NA	Yes	NA	Yes	NA
Wakefield et al	2018	Estimating under-five mortality in space and time in a developing world context	Yes	Yes	NA	No	NA	Yes	NA	Yes	NA
Bosco et al	2017	Exploring the high-resolution mapping of gender-disaggregated development indicators	Yes	Yes	NA	NA	NA	Yes	NA	Yes	NA
Golding et al	2017	Mapping under-5 and neonatal mortality in Africa, 2000–15: a baseline analysis for the Sustainable Development Goals	Yes	Yes	NA	NA	NA	Yes	NA	Yes	NA
Snow et al	2017	The prevalence of Plasmodium falciparum in sub-Saharan Africa since 1900	Yes	Unclear	NA	NA	NA	Yes	NA	No	NA
Sohnesen et al	2017	Small area estimation of child undernutrition in Ethiopian woredas	Yes	Yes	NA	No	NA	Yes	NA	No	NA
Ssempiira et al	2017	Geostatistical modelling of malaria indicator survey data to assess the effects of interventions on the geographical distribution of malaria prevalence in children less than 5 years in Uganda	Yes	Yes	NA	Yes	NA	Yes	NA	Yes	NA
Ssempiira et al	2017	The contribution of malaria control interventions on spatio-temporal changes of parasitaemia risk in Uganda during 2009–2014	Yes	Yes	NA	Yes	NA	Yes	NA	Yes	NA
Takahashi et al	2017	The geography of measles vaccination in the African Great Lakes region	Yes	Yes	NA	NA	NA	Yes	NA	Yes	NA
Burke et al	2016	Sources of variation in under-5 mortality across sub-Saharan Africa: a spatial analysis	Yes	Yes	NA	NA	NA	Yes	NA	No	NA
Diboulo et al	2016	Assessing the effects of malaria interventions on the geographical distribution of parasitaemia risk in Burkina Faso	Yes	Yes	NA	Yes	NA	Yes	NA	Yes	NA
Gething et al	2016	Mapping Plasmodium falciparum Mortality in Africa between 1990 and 2015	Yes	Unclear	NA	NA	NA	Yes	NA	Yes	NA
Neal et al	2016	Mapping adolescent first births within three east African countries using data from Demographic and Health Surveys: exploring geospatial methods to inform policy	Yes	Yes	NA	NA	NA	Yes	NA	Yes	NA
Ruktanonchai et al	2016	Equality in Maternal and Newborn Health: Modelling Geographic Disparities in Utilisation of Care in Five East African Countries	Yes	Yes	NA	No	NA	Yes	NA	No	NA
Adigun et al	2015	Malaria risk in Nigeria: Bayesian geostatistical modelling of 2010 malaria indicator survey data	Yes	Yes	NA	Yes	NA	Yes	NA	Yes	NA
Giardina et al	2015	Geostatistical modelling of the malaria risk in Mozambique: effect of the spatial resolution when using remotely-sensed imagery	Yes	Yes	NA	Yes	NA	Yes	NA	No	NA
Mercer et al	2015	Space-Time Smoothing of Complex Survey Data: Small Area Estimation for Child Mortality	Yes	Yes	NA	No	NA	Yes	NA	Yes	NA
Onyiri	2015	Estimating malaria burden in Nigeria: a geostatistical modelling approach	Yes	No	NA	No	NA	Yes	NA	Yes	NA
Pramanik et al	2015	Vaccination coverage in India: a small area estimation approach	Yes	Yes	NA	No	NA	Yes	NA	No	NA
Takahashi et al	2015	Reduced vaccination and the risk of measles and other childhood infections post-Ebola	Yes	Yes	NA	NA	NA	Yes	NA	No	NA
Dwyer-Lindgren et al	2014	Estimation of district-level under-5 mortality in Zambia using birth history data, 1980–2010	Yes	Yes	NA	No	NA	Yes	NA	Yes	NA
Giardina et al	2014	Effects of vector-control interventions on changes in risk of malaria parasitaemia in sub-Saharan Africa: a spatial and temporal analysis	Yes	Yes	NA	NA	NA	Yes	NA	No	NA
Noor et al	2014	The changing risk of Plasmodium falciparum malaria infection in Africa: 2000-10: a spatial and temporal analysis of transmission intensity	Yes	Unclear	NA	NA	NA	Yes	NA	Yes	NA
Samadoulougou et al	2014	Multilevel and geo-statistical modeling of malaria risk in children of Burkina Faso	Yes	Yes	NA	Yes	NA	Yes	NA	Yes	NA
Bennett et al	2013	Mapping malaria transmission intensity in Malawi, 2000-2010	Yes	Unclear	NA	Yes	NA	Yes	NA	Yes	NA
Giardina et al	2012	Estimating the Burden of Malaria in Senegal: Bayesian Zero-Inflated Binomial Geostatistical Modeling of the MIS 2008 Data	Yes	Yes	NA	Yes	NA	Yes	NA	No	NA
Gosoniu et al	2012	Spatially explicit burden estimates of malaria in Tanzania: bayesian geostatistical modeling of the malaria indicator survey data	Yes	Yes	NA	No	NA	Yes	NA	Yes	NA
Johnson et al	2012	Estimating unmet need for contraception by district within Ghana: An application of small-area estimation techniques	Yes	Yes	NA	No	NA	Yes	NA	Yes	NA
Noor et al	2012	Malaria risk mapping for control in the republic of Sudan	Yes	Unclear	NA	Yes	NA	Yes	NA	Yes	NA
Noor et al	2012	Mapping the receptivity of malaria risk to plan the future of control in Somalia	Yes	Unclear	NA	Yes	NA	Yes	NA	Yes	NA
Raso et al	2012	Mapping malaria risk among children in Côte d’Ivoire using Bayesian geo-statistical models	Yes	No	NA	Yes	NA	Yes	NA	Yes	NA
Chin et al	2011	Spatial modeling of geographic inequalities in infant and child mortality across Nepal	Yes	Yes	NA	Yes	NA	Yes	NA	No	NA
Elyazar et al	2011	Plasmodium falciparum Malaria Endemicity in Indonesia in 2010	Yes	Unclear	NA	Yes	NA	Yes	NA	Yes	NA
Magalhães et al	2011	Mapping the Risk of Anaemia in Preschool-Age Children: The Contribution of Malnutrition, Malaria, and Helminth Infections in West Africa	Yes	Yes	NA	NA	NA	Yes	NA	No	NA
Assimwe et al	2010	Examining small area estimation techniques for public health intervention: Lessons from application to under-5 mortality data in Uganda	Yes	Yes	NA	No	NA	Yes	NA	No	NA
Fujii	2010	Micro-Level Estimation of Child Undernutrition Indicators in Cambodia	Yes	Yes	NA	No	NA	Yes	NA	No	NA
Gosoniu et al	2010	Bayesian Geostatistical Modeling of Malaria Indicator Survey Data in Angola	Yes	Yes	NA	Yes	NA	Yes	NA	Yes	NA
Johnson et al	2010	District-level Estimates of Institutional Births in Ghana: Application of Small Area Estimation Technique Using Census and DHS Data	Yes	Yes	NA	No	NA	Yes	NA	Yes	NA
Riedel et al	2010	Geographical patterns and predictors of malaria risk in Zambia: Bayesian geostatistical modelling of the 2006 Zambia national malaria indicator survey (ZMIS)	Yes	Yes	NA	Yes	NA	Yes	NA	Yes	NA
Gosoniu et al	2009	Mapping malaria risk in West Africa using a Bayesian nonparametric non-stationary model	Yes	Unclear	NA	NA	NA	Yes	NA	Yes	NA
Hay	2009	A World Malaria Map: Plasmodium falciparum Endemicity in 2007	Yes	Unclear	NA	NA	NA	Yes	NA	Yes	NA
Kazembe et al	2009	Joint spatial modelling of common morbidities of childhood fever and diarrhoea in Malawi	Yes	Yes	NA	No	NA	Yes	NA	No	NA
Noor et al	2009	The risks of malaria infection in Kenya in 2009	Yes	Unclear	NA	No	NA	Yes	NA	Yes	NA
Noor et al	2008	Spatial prediction of Plasmodium falciparum prevalence in Somalia	Yes	Unclear	NA	Yes	NA	Yes	NA	Yes	NA
Craig et al	2007	Developing a spatial-statistical model and map of historical malaria prevalence in Botswana using a staged variable selection procedure	Yes	Unclear	NA	Yes	NA	Yes	NA	Yes	NA
Kazembe et al	2006	Spatial analysis and mapping of malaria risk in Malawi using point-referenced prevalence of infection data	Yes	Unclear	NA	No	NA	Yes	NA	Yes	NA
Kleinschmidt et al	2001	An empirical malaria distribution map for West Africa	Yes	Unclear	NA	NA	NA	Yes	NA	No	NA
Kleinschmidt et al	2000	A spatial statistical approach to malaria mapping	Yes	Unclear	NA	No	NA	Yes	NA	No	NA

## Sheet: Covariates
Author	Year	Title	Climate	Acessibility	Distances	Remoteness	Topography/ Land cover	Satellite indices	Agriculture/ Livestock	Interventions	Risk factors	Health-related interventions and outcomes	Demographic	Sociodemographic	N of covariates
Das et al	2020	Disaggregated level child morbidity in Bangladesh: An application of small area estimation method											proportion of literate people in the HH, proportion of HH member aged 7-14 years, Proportion of 15+ persons employed, Proportion of 7+ persons can write a letter, Proportion of HH member with literate head, Proportion of HH with at least one secondary educated member, Proportion of unemployed adults, Ratio of female children to male children in primary school, Proportion of 15+ persons employed i…	Sex of the household head, proportion of literate people in the HH, proportion of HH member aged 7-14 years, Proportion of 15+ persons employed, Proportion of 7+ persons can write a letter, Proportion of HH member with literate head, Proportion of HH with at least one secondary educated member, Proportion of unemployed adults, Ratio of female children to male children in primary school, Proportio…	7
Hemalatha et al	2020	Mapping of variations in child stunting, wasting and underweight within the states of India: the Global Burden of Disease Study 2000–2017	average daily mean rainfall (precipitation), average daily mean temperature	travel time to nearest settlement >50,000 inhabitants			Enhanced Vegetation Index (EVI), urbanicity		growing season length, irrigation, nutritional yield for vitamin A		malaria incidence	malaria incidence	fertility	educational attainment in women of reproductive age (15–49 years old), fertility	11
Kinyoki et al	2020	Mapping child growth failure across low- and middle-income countries	Avg daily mean temperature, Avg daily mean rainfall	Travel time to nearest settlement > 50,000 inhabitants		Travel time to nearest settlement > 50,000 inhabitants	Enhanced vegetation index, urbanicity	Nighttime lights	Growing season length, irrigation, Nutritional yield for vitamin A		malaria incidence	malaria incidence	fertility, population	Educational attainment in women of reproductive age, fertility, population	14
Kinyoki et al	2020	Mapping local patterns of childhood overweight and wasting in low- and middle-income countries between 2000 and 2017	Average daily mean temperature, Average daily mean rainfall	travel time to nearest settlement > 50,000 inhabitants			enhanced vegetation index, urbanicity		Growing season length, irrigation, Nutritional yield for vitamin A, Nutritional yield for protein, Nutritional yield for iron				fertility, population	Educational attainment in women of reproductive age, fertility, population	13
Liyew et al	2020	Spatiotemporal patterns of anemia among lactating mothers in Ethiopia using data from Ethiopian Demographic and Health Surveys (2005, 2011 and 2016)													0
Reiner et al	2020	Mapping geographical inequalities in childhood diarrhoeal morbidity and mortality in low-income and middle-income countries, 2000–17: analysis for the Global Burden of Disease Study 2017	aridity	access to roads	distance from rivers or lakes	access to roads, distance from rivers or lakes	elevation, urban or rural	night-time lights	irrigation	number of people whose daily vitamin A needs could be met, diphtheria-tetanus-pertussis immunisation coverage, percentage of the population with access to improved toilet types, and percentage of the population with access to improved water sources	prevalence of under-5 stunting , prevalence of under-5 wasting	number of people whose daily vitamin A needs could be met, diphtheria-tetanus-pertussis immunisation coverage, percentage of the population with access to improved toilet types, and percentage of the population with access to improved water sources, prevalence of under-5 stunting , prevalence of under-5 wasting	ratio of child dependents (aged 0–14 years) to working-age adults (aged 15–64 years), population ratio of women of maternal age to children, population, urban proportion of the location	Healthcare Access and Quality Index, ratio of child dependents (aged 0–14 years) to working-age adults (aged 15–64 years), population ratio of women of maternal age to children, population, urban proportion of the location	19
Utazi et al	2020	Geospatial variation in measles vaccine coverage through routine and campaign strategies in Nigeria: Analysis of recent household surveys	Mean aridity index, Average annual Potential evapotranspiration, mean land surface temperature	travel time to cities where population >= 50,000, Travel time to health facilities	Distance to extrapolated built-settlement edges, Distance to coastline, Distance to built-settlement area edges, Distance to edges of cultivated areas, Distance to sparse vegetation areas, Distance to settlement/built-up areas, Distance to major OSM roads, Distance to OSM major waterways, Distance to OSM rivers	travel time to cities where population >= 50,000, Travel time to health facilities, Distance to extrapolated built-settlement edges, Distance to coastline, Distance to built-settlement area edges, Distance to edges of cultivated areas, Distance to sparse vegetation areas, Distance to settlement/built-up areas, Distance to major OSM roads, Distance to OSM major waterways, Distance to OSM rivers	enhanced vegetation index, Digital elevation model, Urban areas	night-time lights	Cattle density, Chicken density, Goat density, Pig density, Sheep density				population density	Economic index, Poverty as defined by $ 2.00, Ethnicity, Geopolitical zones, population density	28
Wairoto et al	2020	Determinants of subnational disparities in antenatal care utilisation: a spatial analysis of demographic and health survey data in Kenya													0
Wiens et al	2020	Mapping geographical inequalities in oral rehydration therapy coverage in low-income and middle-income countries, 2000-17	aridity	Access to cities	distance from rivers or lakes	distance from rivers or lakes	elevation, urban or rural	night-time lights	irrigation	number of people whose daily vitamin A needs could be met	prevalence of under-5 stunting, prevalence of under-5 wasting	number of people whose daily vitamin A needs could be met, prevalence of under-5 stunting, prevalence of under-5 wasting	ratio of children dependents (age 0 to 14) to working adults (age 15 to 64), number of children under 5 per woman of childbearing age, population, urban proportion of the location	maternal education, ratio of children dependents (age 0 to 14) to working adults (age 15 to 64), number of children under 5 per woman of childbearing age, population, urban proportion of the location	15
Bhattacharjee et al	2019	Mapping exclusive breastfeeding in Africa between 2000 and 2017		Travel time to nearest inhabited area of 50,000 or more		Travel time to nearest inhabited area of 50,000 or more	urbanicity	night time lights	nutritional yield for vitamin A		HIV prevalence	HIV prevalence	population	educational attainment by women of reproductive age, human development index, population	8
Burstein et al	2019	Mapping 123 million neonatal, infant and child deaths between 2000 and 2017		Travel time to nearest inhabited area of 50,000 or more		Travel time to nearest inhabited area of 50,000 or more	urbanicity	night time lights, air pollution (PM2.5)					ratio of children under 5 to number of women of reproductive age, total population	mean years of educational attainment by women of reproductive age, ratio of children under 5 to number of women of reproductive age, total population	7
Chipeta et al	2019	Geostatistical analysis of Malawi's changing malaria transmission from 2010 to 2017													0
Das et al	2019	District level estimates and mapping of prevalence of diarrhoea among under-five children in Bangladesh by combining survey and census data											Proportion of children under age 5, Total household members, Dependency ratio	Literacy rate, Owend Tenancy, Proportion of children under age 5, Total household members, Dependency ratio	5
Li et al	2019	Subnational estimation of modern contraceptive prevalence in five sub-Saharan African countries: a Bayesian hierarchical approach			distance to the nearest facility	distance to the nearest facility	urban/rural residence			health worker visit, family planning message		health worker visit, family planning message		schooling, wealth quintile, child survival, age, cohabitation, parity, recent sex, fertility intention	12
Macharia et al	2019	Sub national variation and inequalities in under-five mortality in Kenya since 1965													0
Mercer et al	2019	Sub-national levels and trends in contraceptive prevalence, unmet need, and demand for family planning in Nigeria with survey uncertainty													0
Mosser et al	2019	Mapping diphtheria-pertussis-tetanus vaccine coverage in Africa, 2000–2016: a spatial and temporal modelling study	average daily maximum temperature, daytime LST,Diurnal difference in LST, Diurnal temperature range, Potential Evapotranspiration, Precipitation, Wet day frequency	Travel time to nearest settlement >50,000 inhabitants	distance to rivers and lakes >50km	Travel time to nearest settlement >50,000 inhabitants, distance to rivers and lakes >50km	elevation, Enhanced Vegetation Index, Global Protected Areas, Normalized Difference Vegetation Index, Urbanicity	Nighttime lights, Tassled cap brightness, Tassled cap wetness	Growing season length, Irrigation	Antenatal care coverage (4 visits)	Malaria incidence	Antenatal care coverage (4 visits), Malaria incidence	Fertility, Mortality rate due to war and terrorism in the past 10 years, Population	Lag-distributed income per capita, Maternal education, Fertility, Mortality rate due to war and terrorism in the past 10 years, Population	26
Nájera	2019	Small-area estimates of stunting. Mexico 2010: Based on a hierarchical Bayesian estimator					urban/rural residence							Gender, education, condition of walls, floor, washing machine and refrigerator, ethnicity	8
Neal et al	2019	Using geospatial modelling to estimate the prevalence of adolescent first births in Nepal					urban/rural residence							education status and wealth quintiles	3
Reiner et al	2019	Identifying residual hotspots and mapping lower respiratory infection morbidity and mortality in African children from 2000 to 2017	Average daily mean temperature	travel time to nearest settlement		travel time to nearest settlement	elevation, enhanced vegetation index	night time lights, outdoor air polution		PCV3 vaccine coverage, HIB vaccine coverage	prevalence of malaria in africa, sanitation, stunting	PCV3 vaccine coverage, HIB vaccine coverage, prevalence of malaria in africa, sanitation, stunting		maternal education	12
Ruktanonchai et al	2019	Estimating uncertainty in geospatial modelling at multiple spatial resolutions: the pattern of delivery via caesarean section in Tanzania		travel time to the nearest public hospital	Distance to cities with population >50,000	travel time to the nearest public hospital, distance to cities with population >50,000		night-time lights					live births	multidimensional poverty index, live births	5
Utazi et al	2019	Mapping vaccination coverage to explore the effects of delivery mechanisms and inform vaccination strategies	aridity, potential evapotranspiration, temperature, precipitation	travel time to major cities (>50,000 pop)	distance to urban areas, distance to water, rail, residential areas, infrastructures, places, highways	travel time to major cities (>50,000 pop), distance to urban areas, distance to water, rail, residential areas, infrastructures, places, highways	net primary production (vegetation growth), enhanced vegetation index, slope	night-time lights	cattle density, pig density				population density	poverty, population density	16
Weiss et al	2019	Mapping the global prevalence, incidence, and mortality of Plasmodium falciparum, 2000–17: a spatial and temporal modelling study	LST daytime annual mean, LST daytime annual SD, LST night annual mean, LST night annual SD, potential evapotranspiration	Acessibility		Acessibility	IGBP combined forest, EVI mean, EVI SD, elevation	TCB annual mean,TCB annual SD, nighttime lights							13
Yankson et al	2019	Geostatistical analysis and mapping of malaria risk in children under 5 using point-referenced prevalence data in Ghana					urban/rural residence			IRS		IRS		age, wealth index, mother's education	5
Akseer et al	2018	Geospatial inequalities and determinants of nutritional status among women and children in Afghanistan: an observational study					rurality of residence				food insecurity	food insecurity		household wealth index, geographical region, type of cooking fuel used, access to improved water and sanitation,child's age and sex; maternal age, education, height, BMI, parity, and ethnolinguistic status	12
Dwyer-Lindgren et al	2018	Small area estimation of under-5 mortality in Bangladesh, Cameroon, Chad, Mozambique, Uganda, and Zambia using spatially misaligned data													0
Kang et al	2018	Spatio-temporal mapping of Madagascar’s Malaria Indicator Survey results to assess Plasmodium falciparum endemicity trends between 2011 and 2016	Aridity index, Potential evapotranspiration,Daytime land surface temperature, Diurnal difference in land surface temperature, Night-time land surface temperature, Temperature suitability index, Infrared Precipitation		Distance to cities with population >50,000, distance to permanent and semi-permanent water bodies	Distance to cities with population >50,000, distance to permanent and semi-permanent water bodies	Elevation, slope, Topographic wetness index, Enhanced vegetation index	night-time lights, Tasselled cap brightness; measure of land reflectance, Tasselled cap wetness					population	population	18
Macharia et al	2018	Spatio-temporal analysis of Plasmodium falciparum prevalence to understand the past and chart the future of malaria control in Kenya													0
Mia et al	2018	Sociodemographic and geographical inequalities in under- and overnutrition among children and mothers in Bangladesh: a spatial modelling approach to a nationally representative survey					residence (rural,urban)							age, sex, mother’s education, mother’s BMI, membership of any nongovernmental organization, wealth index	7
Osgood-Zimmerman et al	2018	Mapping child growth failure in Africa between 2000 and 2015	Aridity, Average daily maximum temperature, Average daily mean temperature, Average daily minimum temperature, Average Land Surface Temperature (LST), Daytime LST, Diurnal difference in LST, Diurnal temperature range, Frost day frequency, Nighttime LST, Precipitation, Wet day frequency	Travel time to nearest settlement >50,000 inhabitants	Distance to rivers	Travel time to nearest settlement >50,000 inhabitants, Distance to rivers	Enhanced Vegetation Index (EVI), Normalized Difference Vegetation Index (NDVI), Urbanicity	Nighttime lights, Tassled cap brightness, Tassled cap wetness	Growing season length, Irrigation, Soil organic carbon stock, Soil pH, Nutritional yield for calcium, Nutritional yield for folate, Nutritional yield for iron, Nutritional yield for protein, Nutritional yield for vitamin A, Nutritional yield for vitamin B12, Nutritional yield for zinc, Shannon Diversity Index for nutrient yield		Malaria incidence	Malaria incidence	Fertility, Population	Educational attainment in women of reproductive age (15-49 years old), Fertility, Population	36
Reiner et al	2018	Variation in Childhood Diarrheal Morbidity and Mortality in Africa, 2000–2015	Aridity, Average daily mean temperature, Average Land Surface Temperature (LST), Diurnal difference in LST, Precipitation, Wet day frequency	Travel time to nearest settlement >50,000 inhabitants	Distance to rivers and lakes	Travel time to nearest settlement >50,000 inhabitants, Distance to rivers and lakes	Elevation, Enhanced Vegetation Index, Urbanicity	Nighttime lights, Outdoor air pollution (PM2.5 concentration)	Cropland area, Growing Season Length, Irrigation	Modified Functional Attribute Diversity (MFAD) of food commodities, Vaccine coverage - DPT3, Vaccine coverage - HIB3, Vaccine coverage - PCV3, Vaccine coverage - Rotavirus	Sanitation	Modified Functional Attribute Diversity (MFAD) of food commodities, Vaccine coverage - DPT3, Vaccine coverage - HIB3, Vaccine coverage - PCV3, Vaccine coverage - Rotavirus, Sanitation	Dependency ratio (Dependents to working age adults), Fertility, Population	Lag-distributed income, Maternal education, Dependency ratio (Dependents to working age adults), Fertility, Population	27
Ruktanonchai et al	2018	Temporal trends in spatial inequalities of maternal and newborn health services among four east African countries, 1999–2015					urban/rural residence							education status, wealth quintile, maternal age, parity	5
Tonye et al	2018	Challenges of DHS and MIS to capture the entire pattern of malaria parasite risk and intervention effects in countries with different ecological zones: the case of Cameroon	land surface temperature during the day and night (LSTD, LSTN), rainfall		distance to permanent water bodies	distance to permanent water bodies	Normalized Difference Vegetation Index (NDVI), Enhanced Vegetation Index (EVI), altitude,land cover surface			proportion of children under 5 years old who slept under an ITN the previous night; proportion of households in the cluster with at least one ITN; proportion of households in the cluster with at least one ITN for every two people; proportion of population with access to an ITN within their household, use of ACT for fever		proportion of children under 5 years old who slept under an ITN the previous night; proportion of households in the cluster with at least one ITN; proportion of households in the cluster with at least one ITN for every two people; proportion of population with access to an ITN within their household, use of ACT for fever		education of women in reproductive age, household asset index	14
Utazi et al	2018	A spatial regression model for the disaggregation of areal unit based data to high-resolution grids with application to vaccination coverage mapping		travel time to major cities of at least 50,000 people		travel time to major cities of at least 50,000 people							population density	population density	2
Utazi et al	2018	High resolution age-structured mapping of childhood vaccination coverage in low and middle income countries	Temperature, Precipitation, Aridity, Evapotranspiration, Land Surface Temperature (LST)	Travel time to major cities	Distances to urban areas, Railways, Roads, Infrastructure, Waterbodies, Waterways, Highways, Places (towns, cities and villages), Residential areas, Protected areas, Conflicts, Conflict locations	Travel time to major cities, Distances to urban areas, Railways, Roads, Infrastructure, Waterbodies, Waterways, Highways, Places (towns, cities and villages), Residential areas, Protected areas, Conflicts, Conflict locations	net primary production, Enhanced Vegetation Index (EVI), Elevation, Slope, Protected areas, Land cover,Urban areas, Settlements	Mid-infrared index, Night-time lights	Poultry, Cattle, Pigs, Sheep, Goats, Land suitability for pasture and rainfed crops				Population density, Population counts	Ethnicity, Family groups, Economic index, Poverty, Population density, Population counts	40
Wakefield et al	2018	Estimating under-five mortality in space and time in a developing world context	aridity, precipitation, temperature	travel time to cities with at least 50,000 people		travel time to cities with at least 50,000 people	enhanced vegetation index				Plasmodium falciparum parasite rate (PfPR) in children	Plasmodium falciparum parasite rate (PfPR) in children			6
Bosco et al	2017	Exploring the high-resolution mapping of gender-disaggregated development indicators	temperature, precipitation, aridity index, potential evapotranspiration	accessibility	distance to settlements, roads, rivers, conflicts, schools and health facility	accessibility, distance to settlements, roads, rivers, conflicts, schools and health facility	EVI, elevation,percentage of urban areas, protected areas	mid-infrared index, nightlights	small ruminant, cattle, goats, pigs, poultry, sheep, gross cell product, land cover, rainfed crop suitability				population, births, pregnancies	ethnicity, population, births, pregnancies	30
Golding et al	2017	Mapping under-5 and neonatal mortality in Africa, 2000–15: a baseline analysis for the Sustainable Development Goals	average daytime temperature	travel time to the nearest population centre of >50,000		travel time to the nearest population centre of >50,000	urban/rural residence, enhanced vegetation index	night-time lights	irrigation		malaria prevalence, prevalence of stunting, prevalence of wasting	malaria prevalence, prevalence of stunting, prevalence of wasting	population, fertility proxy index	average years education for women 15-49, population, fertility proxy index	12
Snow et al	2017	The prevalence of Plasmodium falciparum in sub-Saharan Africa since 1900													0
Sohnesen et al	2017	Small area estimation of child undernutrition in Ethiopian woredas					urban/rural residence						number of household members, number of small children, number of youngs, number of adults	child's age, gender, sex of the head of the household, age of the head of the household, spouse lives in the household, water source, roof material, number of household members, number of small children, number of youngs, number of adults	12
Ssempiira et al	2017	Geostatistical modelling of malaria indicator survey data to assess the effects of interventions on the geographical distribution of malaria prevalence in children less than 5 years in Uganda	day and night land surface temperature, rainfall		distance to major water bodies	distance to major water bodies	Normalized Difference Vegetation index, land cover, altitude, urban/rural residence			proportion of households with at least one ITN, proportion of households with one ITN for every two people, proportion of population with access to an ITN within their household, proportion of children less than 5 years who slept under an ITN on the night preceding the survey, proportion of population that slept under an ITN in the night preceding the survey, proportion of ITNs used last night pr…		proportion of households with at least one ITN, proportion of households with one ITN for every two people, proportion of population with access to an ITN within their household, proportion of children less than 5 years who slept under an ITN on the night preceding the survey, proportion of population that slept under an ITN in the night preceding the survey, proportion of ITNs used last night pr…	population	population	15
Ssempiira et al	2017	The contribution of malaria control interventions on spatio-temporal changes of parasitaemia risk in Uganda during 2009–2014	Land Surface Temperature, rainfall		distance to major water bodies	distance to major water bodies	Normalized Difference Vegetation index, land cover, altitude			proportion of households with at least one ITN, proportion of households with one ITN for every two people, proportion of population with access to an ITN within their household, proportion of children under-5 years who slept under an ITN, proportion of population that slept under an ITN, proportion of ITNs used the night preceding the survey, proportion of households that were sprayed during the…		proportion of households with at least one ITN, proportion of households with one ITN for every two people, proportion of population with access to an ITN within their household, proportion of children under-5 years who slept under an ITN, proportion of population that slept under an ITN, proportion of ITNs used the night preceding the survey, proportion of households that were sprayed during the…	population	wealth index, population	16
Takahashi et al	2017	The geography of measles vaccination in the African Great Lakes region													0
Burke et al	2016	Sources of variation in under-5 mortality across sub-Saharan Africa: a spatial analysis													0
Diboulo et al	2016	Assessing the effects of malaria interventions on the geographical distribution of parasitaemia risk in Burkina Faso	land surface temperature (night)				Urban/rural residence		Rice field proximity	number of ITNs per under-5 children, proportion of under-5 children that slept under an ITN, number of ITNs per household		number of ITNs per under-5 children, proportion of under-5 children that slept under an ITN, number of ITNs per household		socio-economic status, age, mother's education	9
Gething et al	2016	Mapping Plasmodium falciparum Mortality in Africa between 1990 and 2015													0
Neal et al	2016	Mapping adolescent first births within three east African countries using data from Demographic and Health Surveys: exploring geospatial methods to inform policy												proportion with no education, and proportion classified as being in the bottom two wealth quintiles, proportion of the sample with rural residences	3
Ruktanonchai et al	2016	Equality in Maternal and Newborn Health: Modelling Geographic Disparities in Utilisation of Care in Five East African Countries		inaccessibility score		inaccessibility score	urban/rural residence							education, wealth index, total number of children delivered, age, regions	7
Adigun et al	2015	Malaria risk in Nigeria: Bayesian geostatistical modelling of 2010 malaria indicator survey data	Land Surface Temperature		distance to permanent water bodies	distance to permanent water bodies	Normalized Difference Vegetation Index, altitude								4
Giardina et al	2015	Geostatistical modelling of the malaria risk in Mozambique: effect of the spatial resolution when using remotely-sensed imagery	land surface temperature, rainfall				elevation, land cover/use						population	population	5
Mercer et al	2015	Space-Time Smoothing of Complex Survey Data: Small Area Estimation for Child Mortality													0
Onyiri	2015	Estimating malaria burden in Nigeria: a geostatistical modelling approach	rainfall, land surface temperature for day and night		distance to the nearest water body	distance to the nearest water body	normalized difference vegetation index, enhanced vegetation index, leafarea index, land use/land-cover, elevation								9
Pramanik et al	2015	Vaccination coverage in India: a small area estimation approach												child sex ratio, proportion of female illiteracy, proportion of tribal population	3
Takahashi et al	2015	Reduced vaccination and the risk of measles and other childhood infections post-Ebola													0
Dwyer-Lindgren et al	2014	Estimation of district-level under-5 mortality in Zambia using birth history data, 1980–2010													0
Giardina et al	2014	Effects of vector-control interventions on changes in risk of malaria parasitaemia in sub-Saharan Africa: a spatial and temporal analysis	day land surface temperature, night land surface temperature, rainfall				normalized difference vegetation index, elevation						population	population	6
Noor et al	2014	The changing risk of Plasmodium falciparum malaria infection in Africa: 2000-10: a spatial and temporal analysis of transmission intensity	Precipitation, temperature suitability index				enhanced vegetation index, urbanisation								4
Samadoulougou et al	2014	Multilevel and geo-statistical modeling of malaria risk in children of Burkina Faso	minimum temperature, maximum temperature, mean diurnal range in temperature, rainfall before the survey date, average monthly rainfall, precipitation seasonality		distance from rivers and water bodies, distance from major roads	distance from rivers and water bodies, distance from major roads	normalized-difference vegetation index, altitude, vegetation cover			child slept under bednet night before		child slept under bednet night before	number of under-five children in the household, rate of health facility attendance, population per doctor ratio, population per health worker ratio, population density	child's age, gender, mother's education, wealth index, number of under-five children in the household, rate of health facility attendance, population per doctor ratio, population per health worker ratio, population density	21
Bennett et al	2013	Mapping malaria transmission intensity in Malawi, 2000-2010	temperature suitability index, precipitation				urbanization, elevation								4
Giardina et al	2012	Estimating the Burden of Malaria in Senegal: Bayesian Zero-Inflated Binomial Geostatistical Modeling of the MIS 2008 Data	rainfall, day/night land surface temperature		distance to permanent water bodies	distance to permanent water bodies	normalized difference vegetation index, altitude			children under-5 that slept under an ITN the night before, number of nets per household, availability of at least one ITN per every two household members, and at least one ITN per every two children under-5 in the household		children under-5 that slept under an ITN the night before, number of nets per household, availability of at least one ITN per every two household members, and at least one ITN per every two children under-5 in the household		socio-economic status	11
Gosoniu et al	2012	Spatially explicit burden estimates of malaria in Tanzania: bayesian geostatistical modeling of the malaria indicator survey data	rainfall, day temperature, night temperature		distance to nearest water body	distance to nearest water body	urban/rural residence, altitude, NDVI							mother's age, wealth index, bednet ownership	10
Johnson et al	2012	Estimating unmet need for contraception by district within Ghana: An application of small-area estimation techniques			distances to the nearest traditional health facility, hospital, or clinic	distances to the nearest traditional health facility, hospital, or clinic	degree of urbanization						proportion of women of reproductive age, population density	literacy rate, employment rate, educational levels, employment in different sectors of the economy, region of residence, proportion of women of reproductive age, population density	9
Noor et al	2012	Malaria risk mapping for control in the republic of Sudan	precipitation,temperature suitability index		distance to water bodies	distance to water bodies	enhanced vegetation index,urbanisation								5
Noor et al	2012	Mapping the receptivity of malaria risk to plan the future of control in Somalia	annual mean precipitation, temperature suitability index		distance to water bodies	distance to water bodies	urbanisation, enhanced vegetation index								5
Raso et al	2012	Mapping malaria risk among children in Côte d’Ivoire using Bayesian geo-statistical models	maximum land surface temperature, rainfall		distance to nearest water body	distance to nearest water body	altitude, normalized difference vegetation index, ecological zones								6
Chin et al	2011	Spatial modeling of geographic inequalities in infant and child mortality across Nepal			distance to the nearest primary health centers, distance to the nearest highway	distance to the nearest primary health centers, distance to the nearest highway	altitude							sex of the child, child was a multiple birth, child’s birth order, mother’s age at the time of birth, mother’s education, mother’s height, wealth index, year of the survey	11
Elyazar et al	2011	Plasmodium falciparum Malaria Endemicity in Indonesia in 2010	temperature suitability index; precipitation, land surface temperature				NDVI	middle infra-red							5
Magalhães et al	2011	Mapping the Risk of Anaemia in Preschool-Age Children: The Contribution of Malnutrition, Malaria, and Helminth Infections in West Africa					residence (rural/urban)				malnutrition score in groups, Pf PR2–10 prevalence, prevalence of S. haematobium infection, prevalence of hookworm infection, and prevalence of S. haematobium and hookworm mono- and coinfection	malnutrition score in groups, Pf PR2–10 prevalence, prevalence of S. haematobium infection, prevalence of hookworm infection, and prevalence of S. haematobium and hookworm mono- and coinfection	number of members in the household	gender, age in months, number of members in the household	9
Assimwe et al	2010	Examining small area estimation techniques for public health intervention: Lessons from application to under-5 mortality data in Uganda													0
Fujii	2010	Micro-Level Estimation of Child Undernutrition Indicators in Cambodia					change in aggricultural land cover, flood prone area						number of children under-5, ratio of married household heads in the village	education (head, in the household, in the village), type of household floor, water source, sex of the child, age, cooking fuel, household head's age, employment (household head and village), number of children under-5, ratio of married household heads in the village	12
Gosoniu et al	2010	Bayesian Geostatistical Modeling of Malaria Indicator Survey Data in Angola	land surface temperature, rainfall		distance to nearest water body	distance to nearest water body	normalized difference vegetation index (NDVI), altitude			number of ITNs per person		number of ITNs per person		socio-economic status	7
Johnson et al	2010	District-level Estimates of Institutional Births in Ghana: Application of Small Area Estimation Technique Using Census and DHS Data			access to health care services score	access to health care services score							proportion of women of reproductive age, total fertility rate	region of residence, socio-economic score (based on literacy, education, employment and urbanization), timing of birth, proportion of women of reproductive age, total fertility rate	6
Riedel et al	2010	Geographical patterns and predictors of malaria risk in Zambia: Bayesian geostatistical modelling of the 2006 Zambia national malaria indicator survey (ZMIS)	land surface temperature, rainfall		distance to nearest water body	distance to nearest water body	normalized difference vegetation index (NDVI), land cover, elevation, urban/rural residence						population	socio-economic status, population	9
Gosoniu et al	2009	Mapping malaria risk in West Africa using a Bayesian nonparametric non-stationary model	minimum and maximum temperature, amount of rainfall		distance to the nearest water body	distance to the nearest water body	normalized difference vegetation index (NDVI), land use		soil water storage (SWS) index		length of the malaria transmission season	length of the malaria transmission season			8
Hay	2009	A World Malaria Map: Plasmodium falciparum Endemicity in 2007	mean temperature, precipitation, relative humidity, land surface temperature				enhanced vegetation index, urbanization	middle infrared reflectance					population	population	8
Kazembe et al	2009	Joint spatial modelling of common morbidities of childhood fever and diarrhoea in Malawi					urban/rural residence,			received vitamin A, safe drinking water, place of delivery	toilet facility	received vitamin A, safe drinking water, place of delivery, toilet facility	number of household members	birth order, age, is twin, sex of the child, birth size, child feeding, mother's age, mother's education, father's education, bednet ownership, wealth index, number of household members	17
Noor et al	2009	The risks of malaria infection in Kenya in 2009	maximum and minimum temperature, precipitation		distance to water bodies	distance to water bodies	enhanced vegetation index, altitude, urbanization,								7
Noor et al	2008	Spatial prediction of Plasmodium falciparum prevalence in Somalia	average monthly precipitation and temperature		distance to permanent water bodies	distance to permanent water bodies	enhanced vegetation index								5
Craig et al	2007	Developing a spatial-statistical model and map of historical malaria prevalence in Botswana using a staged variable selection procedure	summer total rainfall, winter mean temperature				elevation, land cover								4
Kazembe et al	2006	Spatial analysis and mapping of malaria risk in Malawi using point-referenced prevalence of infection data	mean annual maximum temperature, mean annual rainfall, mean annual potential evapotranspiration				elevation								4
Kleinschmidt et al	2001	An empirical malaria distribution map for West Africa	monthly rainfall, monthly averages of daily minimum and maximum temperature				normalized difference vegetation index, drainage density		agro-ecological zones				population density	population density	6
Kleinschmidt et al	2000	A spatial statistical approach to malaria mapping	monthly rainfall, monthly average maximum temperature, monthly average minimum temperature		distance to the nearest water body	distance to the nearest water body	monthly NDVI						population density	population density	6
