# Supplementary material for: Geospatial estimation of reproductive, maternal, newborn and child health indicators: a systematic review of methodological aspects of studies based on household surveys
Source: Int J Health Geogr. 2020 Oct 13;19:41. doi: 10.1186/s12942-020-00239-9 (PMC7552506; doi:10.1186/s12942-020-00239-9)
Supplement: Supplementary file 4 — Additional file 4. Decisions behind each screened study. [file 12942_2020_239_MOESM4_ESM.xlsx]

## Sheet: articles
title	year	authors	Decision	Source	Full-text assessment
A geospatial approach for limnological characterization of Nigeen Lake, Kashmir Himalaya.	2020	Dar, Shahid Ahmad and Bhat, Sami Ullah and Aneaus, Sheikh and Rashid, Irfan	Excluded: Outcome(s) was(were) not RMNCH	Search	No
Obtaining elevation of Oncomelania Hupensis habitat based on Google Earth and it's accuracy evaluation: an example from the Poyang lake region, China.	2020	Hu, Fei and Ge, Jun and Lu, Chunfang and Li, Qiyue and Lv, Shangbiao and Li, Yifeng and Li, Zhaojun and Yuan, Min and Chen, Zhe and Liu, Yueming and Liu, Ying and Lin, Dandan	Excluded: Outcome(s) was(were) not RMNCH	Search	No
District level inequality in reproductive, maternal, neonatal and child health coverage in India.	2020	Panda, Basant Kumar and Kumar, Gulshan and Awasthi, Ashish	Excluded: Focus was not model-based geospatial estimation for small area estimation	Search	Yes
Evaluation of community pharmacists' readiness to implement the Falsified Medicines Directive (Directive 2011/62/EC): an English cross-sectional survey with geospatial analysis.	2020	Barrett, Ravina	Excluded: Study not carried out in LMIC	Search	No
Mapping child growth failure across low- and middle-income countries.	2020	Kinyoki, et. al.	Included	Search	Yes
The regenerative compatibility: A synergy between healthy ecosystems, environmental attitudes, and restorative experiences.	2020	Giusti, Matteo and Samuelsson, Karl	Excluded: Study not carried out in LMIC	Search	No
Retail Tobacco Marketing in Rural Versus Nonrural Counties: Product Availability, Discounts, and Prices.	2020	Henriksen, Lisa and Schleicher, Nina C and Johnson, Trent O and Roeseler, April and Zhu, Shu-Hong	Excluded: Outcome(s) was(were) not RMNCH	Search	No
The State of School Infrastructure in the Assembly Constituencies of Rural India: Analysis of 11 Census Indicators from Pre-Primary to Higher Education.	2020	Swaminathan, Akshay and Narayanan, Menaka and Blossom, Jeff and Venkataramanan, R and Saunik, Sujata and Kim, Rockli and Subramanian, S V	Excluded: Outcome(s) was(were) not RMNCH	Search	No
Reweighting national survey data for small area behaviour estimates: modelling alcohol consumption in Local Authorities in England.	2020	Pryce, Robert and Angus, Colin and Holmes, John and Gillespie, Duncan and Buykx, Penny and Meier, Petra and Hickman, Matt and de Vocht, Frank and Brennan, Alan	Excluded: Study not carried out in LMIC	Search	No
Drug-resistant enteric fever worldwide, 1990 to 2018: a systematic review and meta-analysis.	2020	Browne, Annie J and Kashef Hamadani, Bahar H and Kumaran, Emmanuelle A P and Rao, Puja and Longbottom, Joshua and Harriss, Eli and Moore, Catrin E and Dunachie, Susanna and Basnyat, Buddha and Baker, Stephen and Lopez, Alan D and Day, Nicholas P J and Hay, Simon I and Dolecek, Christiane	Excluded: Focus was not model-based geospatial estimation for small area estimation	Search	No
Ambient air pollution and markers of fetal growth: A retrospective population-based cohort study of 2.57 million term singleton births in China.	2020	Guo, Pi and Chen, Yuliang and Wu, Haisheng and Zeng, Jing and Zeng, Zhisheng and Li, Weiping and Zhang, Qingying and Huo, Xia and Feng, Wenru and Lin, Jiumin and Miao, Huazhang and Zhu, Yingxian	Excluded: Insufficient geographical coverage	Search	No
Identifying geospatial patterns in wealth disparity in child malnutrition across 640 districts in India.	2020	Liou, Lathan and Kim, Rockli and Subramanian, S V	Excluded: Focus was not model-based geospatial estimation for small area estimation	Search	Yes
Neighborhood characteristics associated with park use and park-based physical activity among children in low-income diverse neighborhoods in New York City.	2020	Huang, Jing-Huei and Hipp, J Aaron and Marquet, Oriol and Alberico, Claudia and Fry, Dustin and Mazak, Elizabeth and Lovasi, Gina S and Robinson, Whitney R and Floyd, Myron F	Excluded: Study not carried out in LMIC	Search	No
Climate and land use change effects on soil erosion in two small agricultural catchment systems Fugnitz - Austria, Can Revull - Spain.	2020	Luetzenburg, Gregor and Bittner, Meriel Jennifer and Calsamiglia, Aleix and Renschler, Chris S and Estrany, Joan and Poeppl, Ronald	Excluded: Outcome(s) was(were) not RMNCH	Search	No
Genetic mapping of green curd gene Gr in cauliflower.	2020	Tan, Huaqiang and Wang, Xin and Fei, Zhangjun and Li, Huanxiu and Tadmor, Yaakov and Mazourek, Michael and Li, Li	Excluded: Outcome(s) was(were) not RMNCH	Search	No
Estimating uncertainty in geospatial modelling at multiple spatial resolutions: the pattern of delivery via caesarean section in Tanzania	2020	Ruktanonchai, Corrine Warren and Nieves, Jeremiah J and Ruktanonchai, Nick W and Nilsen, Kristine and Steele, Jessica E and Matthews, Zoe and Tatem, Andrew J	Included	Search	Yes
Spectral characteristics of caries autofluorescence obtained from different locations and caries severities.	2020	Ro, Jung Hoon and Bang, John J and Kim, Yong-Il and Lee, Dong-Joon and Ko, Ching-Chang and Garcia-Godoy, Franklin and Kwon, Yong Hoon	Excluded: Outcome(s) was(were) not RMNCH	Search	No
CRyptOcoccosis in Newcastle and the hUnTer (CRONUT) - An epidemiological study.	2020	Hughes, Carly M and Lennon, Daniel and Davis, Joshua S	Excluded: Study not carried out in LMIC	Search	No
Identifying geogenic and anthropogenic controls on different spatial distribution patterns of aluminium, calcium and lead in urban topsoil of Greater London Authority area.	2020	Meng, Yuting and Cave, Mark and Zhang, Chaosheng	Excluded: Outcome(s) was(were) not RMNCH	Search	No
Mapping geographical inequalities in childhood diarrhoeal morbidity and mortality in low-income and middle-income countries, 2000-17: analysis for the Global Burden of Disease Study 2017.	2020	Reiner R., et. al.	Included	Search	Yes
Geospatial variation in measles vaccine coverage through routine and campaign strategies in Nigeria: Analysis of recent household surveys.	2020	Utazi, C Edson and Wagai, John and Pannell, Oliver and Cutts, Felicity T and Rhoda, Dale A and Ferrari, Matthew J and Dieng, Boubacar and Oteri, Joseph and Danovaro-Holliday, M Carolina and Adeniran, Adeyemi and Tatem, Andrew J	Included	Search	Yes
"We need more things for us": Being low income and underoccupied in older age.	2020	Heatwole Shank, Kendra S and Kenley, Benjamin and Brown, Stacy and Shipley, Jenna and Baum, Maya and Beers, Chloe	Excluded: Insufficient geographical coverage	Search	No
Disaggregated level child morbidity in Bangladesh: An application of small area estimation method.	2020	Das, Sumonkanti and Kumar, Bappi and Kawsar, Luthful Alahi	Included	Search	Yes
Spatiotemporal patterns of anemia among lactating mothers in Ethiopia using data from Ethiopian Demographic and Health Surveys (2005, 2011 and 2016).	2020	Liyew, Alemneh Mekuriaw and Kebede, Sewnet Adem and Agegnehu, Chilot Desta and Teshale, Achamyeleh Birhanu and Alem, Adugnaw Zeleke and Yeshaw, Yigizie and Tesema, Getayeneh Antehunegn	Included	Search	Yes
Determinants of subnational disparities in antenatal care utilisation: a spatial analysis of demographic and health survey data in Kenya.	2020	Wairoto, Kefa G and Joseph, Noel K and Macharia, Peter M and Okiro, Emelda A	Included	Search	Yes
Mapping local patterns of childhood overweight and wasting in low- and middle-income countries between 2000 and 2017.	2020	Kinyoki, et. al.	Included	Search	Yes
Mapping geographical inequalities in oral rehydration therapy coverage in low-income and middle-income countries, 2000-17.	2020	Wiens, et. al.	Included	Search	Yes
Mapping of variations in child stunting, wasting and underweight within the states of India: the Global Burden of Disease Study 2000â€“2017	2020	Hemalatha, R and Pandey, A and Kinyoki, D and Ramji, S and Lodha, R and Kumar, G A and Kassebaum, N J and Borghi, E and Agrawal, D and Gupta, S S and Laxmaiah, A and Kar, A and Mathai, M and Varghese, C M and Awasthi, S and Bansal, P G and Chakma, J K and Collison, M and Dwivedi, S and Golechha, M J and Gonmei, Z and Jerath, S G and Kant, R and Khera, A K and Krishnankutty, R P and Kurpad, A V an…	Included	Search	Yes
Spatiotemporal distribution of acquired immunodeficiency syndrome incidence in Brazil between 2012 and 2016	2020	Martinez, Edson Zangiacomi and Zucoloto, Miriane Lucindo and Galdino, Guilherme and Nunes, Altacilio Aparecido and da Silva Lizzi, Elisangela Aparecida	Excluded: Outcome(s) was(were) not RMNCH	Search	No
Trends in Tract-Level Prevalence of Obesity in Philadelphia by Race-Ethnicity, Space, and Time	2020	Quick, Harrison and Terloyeva, Dina and Wu, Yaxin and Moore, Kari and Roux, Ana V Diez	Excluded: Study not carried out in LMIC	Search	No
Geospatial variation in caesarean delivery	2020	Vanderlaan, J and Edwards, J A and Dunlop, A	Excluded: Study not carried out in LMIC	Search	No
A GIS-based analysis for sanitary landfill sites in Abuja, Nigeria	2020	Aderoju, O M and Dias, G A and GonÃ§alves, A J	Excluded: Outcome(s) was(were) not RMNCH	Search	No
Understanding space-time patterns of vehicular emission flows in urban areas using geospatial technique	2020	Kan, Z and Wong, M S and Zhu, R	Excluded: Outcome(s) was(were) not RMNCH	Search	No
Wildfire impacts on hydrologic ecosystem services in North American high-latitude forests: A scoping review	2020	Robinne, F.-N. and Hallema, D W and Bladon, K D and Buttle, J M	Excluded: Focus was not model-based geospatial estimation for small area estimation	Search	No
Towards nationally harmonized mapping and quantification of ecosystem services	2020	Paulin, M J and Remme, R P and van der Hoek, D C J and de Knegt, B and Koopman, K R and Breure, A M and Rutgers, M and de Nijs, T	Excluded: Outcome(s) was(were) not RMNCH	Search	No
Spatially resolved distribution, sources and health risks of heavy metals in size-fractionated road dust from 57 sites across megacity Kolkata, India	2020	Kolakkandi, V and Sharma, B and Rana, A and Dey, S and Rawat, P and Sarkar, S	Excluded: Outcome(s) was(were) not RMNCH	Search	No
Appraisal of wash (Water-sanitation-hygiene) infrastructure using a composite index, spatial algorithms and sociodemographic correlates in rural India	2020	Chaudhuri, S and Roy, M and Jain, A	Excluded: Outcome(s) was(were) not RMNCH	Search	No
{Mapping global variation in dengue transmission intensity}	2020	Cattarino, L and Rodriguez-Barraquer, I and Imai, N and Cummings, D A T and Ferguson, N M	Excluded: Outcome(s) was(were) not RMNCH	Search	No
{Tree cover percent investigation with respect to geographical area, vegetation types, agro ecological regions and in agriculture landscape of India: a geospatial approach}	2020	Goparaju, Laxmi and Ahmad, Firoz	Excluded: Outcome(s) was(were) not RMNCH	Search	No
{Spatial Modelling to Inform Public Health Based on Health Surveys: Impact of Unsampled Areas at Lower Geographical Scale}	2020	Watjou, K and Faes, C and V and endijck, Y	Excluded: Outcome(s) was(were) not RMNCH	Search	No
{Estimation of local daily PM{\textless}inf{\textgreater}2.5{\textless}/inf{\textgreater} concentration during wildfire episodes: integrating MODIS AOD with multivariate linear mixed effect (LME) models}	2020	Mirzaei, M and Bertazzon, S and Couloigner, I and Farjad, B and Ngom, R	Excluded: Outcome(s) was(were) not RMNCH	Search	No
{Geospatial Analyses of Accessibility to Down Syndrome Specialty Care}	2020	Joslyn, N and Berger, H and Skotko, B G	Excluded: Outcome(s) was(were) not RMNCH	Search	No
{Prevention of disasters related to extreme natural ground deformation events by applying spatial modeling in urban areas (Quito, Ecuador)}	2020	C and o-J{\'{a}}come, M and Mart{\'{i}}nez-Gra{\~{n}}a, A and Vald{\'{e}}s, V	Excluded: Outcome(s) was(were) not RMNCH	Search	No
{A data-driven framework for walkability measurement with open data: A case study of triple cities, New York}	2020	Deng, C and Dong, X and Wang, H and Lin, W and Wen, H and Frazier, J and Ho, H C and Holmes, L	Excluded: Study not carried out in LMIC	Search	No
{Big geospatial data analysis for Canada's Air Pollutant Emissions Inventory (APEI): using google earth engine to estimate particulate matter from exposed mine disturbance areas}	2020	Fuentes, M and Millard, K and Laurin, E	Excluded: Outcome(s) was(were) not RMNCH	Search	No
{A novel and synergistic geostatistical approach to identify sources and cores of Potentially Toxic Elements in soils: An application in the region of Cantabria (Northern Spain)}	2020	Boente, C and Mart{\'{i}}n-M{\'{e}}ndez, I and Bel-L{\'{a}}n, A and Gallego, J R	Excluded: Study not carried out in LMIC	Search	No
{Examining geographic accessibility to radiotherapy in Canada and Greenland for indigenous populations: Measuring inequities to inform solutions}	2020	Chan, J and Friborg, J and Zubizarreta, E and van Eck, J W and Hanna, T P and Bourque, J.-M. and Gaudet, M and Dennis, K and Olson, R and Coleman, C N and Petersen, A J and Grau, C and Abdel-Wahab, M and Brundage, M and Slotman, B and Polo, A	Excluded: Study not carried out in LMIC	Search	No
{An effective approach for assessing risk of failure in urban sewer pipelines using a combination of GIS and AHP-DEA}	2020	Ghavami, Seyed Morsal and Borzooei, Zahra and Maleki, Jamshid	Excluded: Outcome(s) was(were) not RMNCH	Search	No
{Enacting agency: exploring how older adults shape their neighbourhoods}	2020	H and , Carri and Rudman, Debbie Laliberte and Huot, Suzanne and Pack, Rachael and Gillil and , Jason	Excluded: Outcome(s) was(were) not RMNCH	Search	No
{Comparison of mean squared error estimators under the fay-herriot model: Application to poverty and percentage of food expenditure data}	2020	Shiferaw, Y A and Galpin, J S	Excluded: Outcome(s) was(were) not RMNCH	Search	No
{Multistage cascade predictor of structural elements movement in the deformation analysis of large objects based on time series influencing factors}	2020	Hamzic, A and Avdagic, Z and Besic, I	Excluded: Outcome(s) was(were) not RMNCH	Search	No
{Contribution of a geostatistical model of electrical conductivity in the assessment of the water pollution index of the Quaternary aquifer of the Lake Chad basin (Kousseri-Cameroon)}	2020	Bon, A F and {Aoudou Doua}, S and Banakeng, L A and Narke, C and Chouto, S and {Mbouombouo Ndam}, A	Excluded: Outcome(s) was(were) not RMNCH	Search	No
{Quantification of Neighborhood-Level Social Determinants of Health in the Continental United States}	2020	Kolak, Marynia and Bhatt, Jay and Park, Yoon Hong and Padron, Norma A and Molefe, Ayrin	Excluded: Study not carried out in LMIC	Search	No
{Association between convenience stores near schools and obesity among school-aged children in Beijing, China}	2020	Zhou, S and Cheng, Y and Cheng, L and Wang, D and Li, Q and Liu, Z and Wang, H.-J.	Excluded: Outcome(s) was(were) not RMNCH	Search	No
{The impact of seasonal waterlogging on the depth-wise distribution of major and trace metals in the soils of the eastern Ganges basin}	2020	Rajmohan, N and Nagarajan, R and Jayaprakash, M and Prathapar, S A	Excluded: Outcome(s) was(were) not RMNCH	Search	No
{Sources evaluation, ecological and health risk assessment of potential toxic metals (PTMs) in surface soils of an industrial area, India}	2020	Pobi, K K and Nayek, S and Gope, M and Rai, A K and Saha, R	Excluded: Outcome(s) was(were) not RMNCH	Search	No
{Geospatial and seasonal variation of bronchiolitis in England: A cohort study using hospital episode statistics}	2020	Lewis, K M and {De Stavola}, B and Hardelid, P	Excluded: Study not carried out in LMIC	Search	No
{Impact Assessment of Groundwater Quality using WQI and Geospatial tools: A Case Study of Islamkot, Tharparkar, Pakistan}	2020	Kumar, Natesh and Mahessar, Ali Asghar and Memon, Sheeraz Ahmed and Ansari, Kamran and Qureshi, Abdul Latif	Excluded: Outcome(s) was(were) not RMNCH	Search	No
{Utilizing geospatial information to implement SDGs and monitor their Progress}	2020	Avtar, Ram and Aggarwal, Ridhika and Kharrazi, Ali and Kumar, Pankaj and Kurniawan, Tonni Agustiono	Excluded: Focus was not model-based geospatial estimation for small area estimation	Search	No
{How does urban expansion impact people's exposure to green environments? A comparative study of 290 Chinese cities}	2020	Song, Yimeng and Chen, Bin and Kwan, Mei-Po	Excluded: Outcome(s) was(were) not RMNCH	Search	No
{Location, location, location: Utilizing Needs-Based Assessment of Trauma Systems-2 in trauma system planning}	2020	Dooley, J H and Ozdenerol, E and Sharpe, J P and Magnotti, L J and Croce, M A and Fischer, P E	Excluded: Outcome(s) was(were) not RMNCH	Search	No
{Contamination zoning and health risk assessment of trace elements in groundwater through geostatistical modelling}	2020	Hossain, M and Patra, P K	Excluded: Outcome(s) was(were) not RMNCH	Search	No
{Aeromedical retrieval of trauma patients: Impact of flight path model on estimates of population coverage}	2020	Stone, K L and Smedley, W A and Killian, J and Stephens, S W and Griffin, R L and Cox, D B and Kerby, J D and Jansen, J O	Excluded: Outcome(s) was(were) not RMNCH	Search	No
{Geostatistics and structure from motion techniques for coastal pollution assessment along the Policoro Coast (Southern Italy)}	2020	Cagnazzo, C and Potente, E and Rosato, S and Mastronuzzi, G	Excluded: Outcome(s) was(were) not RMNCH	Search	No
{Joint simulation of spatially correlated soil health indicators, using independent component analysis and minimum/maximum autocorrelation factors}	2020	Boluwade, A	Excluded: Outcome(s) was(were) not RMNCH	Search	No
{Tailored hiv programmes and universal health coverage [Programmes personnalis{\'{e}}s de lutte contre le vih et couverture sanitaire universelle]}	2020	Holmes, C B and Rabkin, M and Ford, N and Preko, P and Rosen, S and Ellman, T and Ehrenkranz, P	Excluded: Outcome(s) was(were) not RMNCH	Search	No
{Mapping malaria seasonality in Madagascar using health facility data}	2020	Nguyen, M and Howes, R E and Lucas, T C D and Battle, K E and Cameron, E and Gibson, H S and Rozier, J and Keddie, S and Collins, E and Arambepola, R and Kang, S Y and Hendriks, C and N and i, A and Rumisha, S F and Bhatt, S and Mioramalala, S A and Nambinisoa, M A and Rakotomanana, F and Gething, P W and Weiss, D J	Excluded: Outcome(s) was(were) not RMNCH	Search	No
{Is sensible heat flux useful for the assessment of thermal vulnerability in Seoul (Korea)?}	2020	Kwon, Y J and Lee, D K and Kwon, Y H	Excluded: Study not carried out in LMIC	Search	No
{Geospatial and clinical factors associated with frequent emergency department use at a Washington DC safety net hospital}	2020	Pines, J M and Zocchi, M S and Larbi, A and Ittickathra, P and Elias, N K	Excluded: Study not carried out in LMIC	Search	No
{Geospatial Monitoring of Body Mass Index: Use of Electronic Health Record Data Across Health Care Systems}	2020	Anthamatten, P and Thomas, D S K and Williford, D and Barrow, J C and Bol, K A and Davidson, A J and {Deakyne Davies}, S J and Kraus, E M and Tabano, D C and Daley, M F	Excluded: Outcome(s) was(were) not RMNCH	Search	No
{Geostatistical methods for modelling non-stationary patterns in disease risk}	2020	Ejigu, B A and Wencheko, E and Moraga, P and Giorgi, E	Excluded: Outcome(s) was(were) not RMNCH	Search	No
{Prediction of hookworm prevalence in southern India using environmental parameters derived from Landsat 8 remotely sensed data}	2020	Kulinkina, A V and Sarkar, R and Mohan, V R and Walz, Y and Kaliappan, S P and Ajjampur, S S R and Ward, H and Naumova, E N and Kang, G	Excluded: Outcome(s) was(were) not RMNCH	Search	No
{Identifying diabetes management opportunity areas in the USA}	2020	Topmiller, M and Shaak, K and Mallow, P J and Kieber-Emmons, A M	Excluded: Study not carried out in LMIC	Search	No
{Assessment of Ground Water Quality of Central and Southeast Districts of NCT of Delhi}	2020	Bidhuri, Swati and Khan, Mohd Mazhar Ali	Excluded: Outcome(s) was(were) not RMNCH	Search	No
{Investigating the prevalence of non-fluoride toothpaste use in adults and children using nationally representative data from New Zealand: a cross-sectional study.}	2020	Hobbs, Matthew and Marek, Lukas and Clarke, Riana and McCarthy, John and Tomintz, Melanie and Wade, Alicia and Campbell, Malcolm and Kingham, Simon	Excluded: Outcome(s) was(were) not RMNCH	Search	No
{Does sunlight drive seasonality of TB in Vietnam? A retrospective environmental ecological study of tuberculosis seasonality in Vietnam from 2010 to 2015.}	2020	Bonell, Ana and Contamin, Lucie and Thai, Pham Quang and Thuy, Hoang Thi Thanh and van Doorn, H Rogier and White, Richard and Nadjm, Behzad and Choisy, Marc	Excluded: Outcome(s) was(were) not RMNCH	Search	No
{Medication Abortion Use among Low-income and Rural Texans Before and During State-Imposed Restrictions and After FDA-updated Labeling.}	2020	Goyal, Vinita and {McLoughlin Brooks}, Isabel H and Wallace, Robin and Dermish, Amna I and Kumar, Bhavik and Schutt-Ain{\'{e}}, Ann and Beasley, Anitra and Aiken, Abigail R A and Potter, Joseph E	Excluded: Study not carried out in LMIC	Search	No
{Particulate Matter and Albuminuria, Glomerular Filtration Rate, and Incident CKD.}	2020	Blum, Matthew F and Surapaneni, Aditya and Stewart, James D and Liao, Duanping and Yanosky, Jeff D and Whitsel, Eric A and Power, Melinda C and Grams, Morgan E	Excluded: Outcome(s) was(were) not RMNCH	Search	No
{Deprivation matters: understanding associations between neighbourhood deprivation, unhealthy food outlets, unhealthy dietary behaviours and child body size using structural equation modelling.}	2020	Egli, Victoria and Hobbs, Matthew and Carlson, Jordan and Donnellan, Niamh and Mackay, Lisa and Exeter, Daniel and Villanueva, Karen and Zinn, Caryn and Smith, Melody	Excluded: Study not carried out in LMIC	Search	No
{Silver Nanoparticle Exposure Causes Pulmonary Structural Damage and Mitochondrial Dynamic Imbalance in the Rat: Protective Effects of Sodium Selenite.}	2020	Ma, Wanrui and He, Shan and Ma, Huiyan and Jiang, Haifeng and Yan, Ning and Zhu, Lili and Bang, John J and Li, P Andy and Jia, Shaobin	Excluded: Outcome(s) was(were) not RMNCH	Search	No
{Evolution of Groundwater in Yinchuan Oasis at the Upper Reaches of the Yellow River after Water-Saving Transformation and Its Driving Factors.}	2020	Mi, Lina and Tian, Juncang and Si, Jianning and Chen, Yuchun and Li, Yinghai and Wang, Xinhe	Excluded: Outcome(s) was(were) not RMNCH	Search	No
{Four-Year Trends in Sleep Duration and Quality: A Longitudinal Study Using Data from a Commercially Available Sleep Tracker.}	2020	Robbins, Rebecca and Affouf, Mahmoud and Seixas, Azizi and Beaugris, Louis and Avirappattu, George and Jean-Louis, Girardin	Excluded: Study not carried out in LMIC	Search	No
{Experiences of the Built Environment, Falls and Fear of Falling Outdoors among Older Adults: An Exploratory Study and Future Directions.}	2020	Curl, Angela and Fitt, Helen and Tomintz, Melanie	Excluded: Outcome(s) was(were) not RMNCH	Search	No
{Simulating the council-specific impact of anti-malaria interventions: A tool to support malaria strategic planning in Tanzania.}	2020	Runge, Manuela and Snow, Robert W and Molteni, Fabrizio and Thawer, Sumaiyya and Mohamed, Ally and M and ike, Renata and Giorgi, Emanuele and Macharia, Peter M and Smith, Thomas A and Lengeler, Christian and Pothin, Emilie	Excluded: Outcome(s) was(were) not RMNCH	Search	No
{A geostatistical study of socioeconomic status (SES), rurality, seasonality and index test results as drivers of free private groundwater testing in southern Ontario, 2012-2016.}	2020	Qayyum, Shahryar and Hynds, Paul and Richardson, Harriet and McDermott, Kevin and Majury, Anna	Excluded: Outcome(s) was(were) not RMNCH	Search	No
{Space-independent community and hub structure of functional brain networks.}	2020	{Zamani Esfahlani}, Farnaz and Bertolero, Maxwell A and Bassett, Danielle S and Betzel, Richard F	Excluded: Outcome(s) was(were) not RMNCH	Search	No
{Viral and Bacterial Fecal Indicators in Untreated Wastewater Across the Contiguous United States Exhibit Geospatial Trends.}	2020	Korajkic, Asja and McMinn, Brian and Herrmann, Michael P and Sivaganesan, Mano and Kelty, Catherine A and Clinton, Pat and Nash, Maliha S and Shanks, Orin C	Excluded: Study not carried out in LMIC	Search	No
{Using genomics to understand the origin and dispersion of multidrug and extensively drug resistant tuberculosis in Portugal.}	2020	Perdig{\~{a}}o, Jo{\~{a}}o and Gomes, Pedro and Mir and a, Anabela and Maltez, Fern and o and Machado, Diana and Silva, Carla and Phelan, Jody E and Brum, Laura and Campino, Susana and Couto, Isabel and Viveiros, Miguel and Clark, Taane G and Portugal, Isabel	Excluded: Study not carried out in LMIC	Search	No
{Effects of temperature fluctuations on spatial-temporal transmission of hand, foot, and mouth disease.}	2020	Xu, Chengdong and Zhang, Xiangxue and Wang, Li and Zhou, Yuke and Xiao, Gexin and Liao, Jiaqiang	Excluded: Outcome(s) was(were) not RMNCH	Search	No
{Hotspot detection and socio-ecological factor analysis of asthma hospitalization rate in Guangxi, China.}	2020	Ma, Rui and Liang, Lizhong and Kong, Yunfeng and Zhai, Shiyan and Gu, Jiangyan and Zhang, Guangli and Wang, Tuanhui	Excluded: Outcome(s) was(were) not RMNCH	Search	No
{Heavy metal(loid)s in the topsoil of urban parks in Beijing, China: Concentrations, potential sources, and risk assessment.}	2020	Liu, Lingling and Liu, Qiyuan and Ma, Jin and Wu, Haiwen and Qu, Yajing and Gong, Yiwei and Yang, Shuhui and An, Yanfei and Zhou, Yongzhang	Excluded: Outcome(s) was(were) not RMNCH	Search	No
{Remediation of resins-contaminated soil by the combination of electrokinetic and bioremediation processes.}	2020	Ma, Jing and Zhang, Qi and Chen, Fu and Zhu, Qianlin and Wang, Yifei and Liu, Gangjun	Excluded: Outcome(s) was(were) not RMNCH	Search	No
{Developing nitrate-nitrogen transport models using remotely-sensed geospatial data of soil moisture profiles and wet depositions.}	2020	Preetha, Pooja P and Al-Hamdan, Ashraf Z	Excluded: Outcome(s) was(were) not RMNCH	Search	No
{Tailored HIV programmes and universal health coverage.}	2020	Holmes, Charles B and Rabkin, Miriam and Ford, Nathan and Preko, Peter and Rosen, Sydney and Ellman, Tom and Ehrenkranz, Peter	Excluded: Outcome(s) was(were) not RMNCH	Search	No
{Spatiotemporal patterns and drivers of soil contamination with heavy metals during an intensive urbanization period (1989-2018) in southern China.}	2020	Li, Cheng and Sanchez, Georgina M and Wu, Zhifeng and Cheng, Jiong and Zhang, Siyi and Wang, Qi and Li, Fangbai and Sun, Ge and Meentemeyer, Ross K	Excluded: Outcome(s) was(were) not RMNCH	Search	No
{The National Ambulance Surveillance System: A novel method for monitoring acute alcohol, illicit and pharmaceutical drug related-harms using coded Australian ambulance clinical records.}	2020	Lubman, Dan I and Matthews, Sharon and Heilbronn, Cherie and Killian, Jessica J and Ogeil, Rowan P and Lloyd, Belinda and Witt, Katrina and Crossin, Rose and Smith, Karen and Bosley, Emma and Carney, Rosemary and Wilson, Alex and Eastham, Matthew and Keene, Toby and Shipp, Carol and Scott, Debbie	Excluded: Study not carried out in LMIC	Search	No
{Location of Violent Crime Relative to Trauma Resources in Detroit: Implications for Community Interventions.}	2020	Clery, Michael J and Dworkis, Daniel A and Sonuyi, Tolulope and Khaldun, Joneigh S and Abir, Mahshid	Excluded: Study not carried out in LMIC	Search	No
{A Spatial and Temporal Investigation of Medical Surge in Dallas-Fort Worth During Hurricane Harvey, Texas 2017.}	2020	Stephens, William and Wilt, Grete E and Lehnert, Erica Adams and Molinari, NoelleAngelique M and LeBlanc, Tanya Telfair	Excluded: Study not carried out in LMIC	Search	No
{Alcohol Outlet Density and Deprivation in Six Towns in Bergrivier Municipality before and after Legislative Restrictions.}	2020	Bowers, Yasmin and Davids, Adlai and London, Leslie	Excluded: Study not carried out in LMIC	Search	No
{Implementation of a mass canine rabies vaccination campaign in both rural and urban regions in southern Malawi.}	2020	S{\'{a}}nchez-Soriano, Carlos and Gibson, Andrew D and Gamble, Luke and Bailey, Jordana L Burdon and Mayer, Dagmar and Lohr, Frederic and Chikungwa, Patrick and Chulu, Julius and H and el, Ian G and deC Bronsvoort, Barend M and Mellanby, Richard J and Mazeri, Stella	Excluded: Outcome(s) was(were) not RMNCH	Search	No
{Impact of loss-to-follow-up on cancer survival estimates for small populations: a simulation study using Hospital-Based Cancer Registries in Japan.}	2020	Okuyama, Ayako and Barclay, Matthew and Chen, Cong and Higashi, Takahiro	Excluded: Study not carried out in LMIC	Search	No
{Design and Analysis of Elimination Surveys for Neglected Tropical Diseases.}	2020	Fronterre, Claudio and Amoah, Benjamin and Giorgi, Emanuele and Stanton, Michelle C and Diggle, Peter J	Excluded: Outcome(s) was(were) not RMNCH	Search	No
{Heavy Metal(loids) in typical Chinese tobacco-growing soils: Concentrations, influence factors and potential health risks.}	2020	Wu, Haiwen and Liu, Qiyuan and Ma, Jin and Liu, Lingling and Qu, Yajing and Gong, Yiwei and Yang, Shuhui and Luo, Ting	Excluded: Outcome(s) was(were) not RMNCH	Search	No
{Hydrogeochemical characterisation and health hazards of fluoride enriched groundwater in diverse aquifer types.}	2020	Hossain, Mobarok and Patra, Pulak Kumar	Excluded: Outcome(s) was(were) not RMNCH	Search	No
{A Spatiotemporal Analysis and Dispersal Patterns of the Potato Cyst Nematode Globodera pallida in Idaho.}	2020	Contina, J B and D and ur and , L M and Knudsen, G R	Excluded: Study not carried out in LMIC	Search	No
{Genetic Network Analysis to Assess the Risk of Human Immunodeficiency Virus Transmission Among Men Who Have Sex With Men Seeking Partners on the Internet.}	2020	Martin, Thomas C S and Chaillon, Antoine and Graves, Susannah K and Lin, Timothy and Gianella, Sara and Smith, Davey M and Little, Susan J and Hoenigl, Martin	Excluded: Outcome(s) was(were) not RMNCH	Search	No
A GIS-based analysis for sanitary landfill sites in Abuja, Nigeria	2020	Aderoju, O M and Dias, G A and GonÃ§alves, A J	Excluded: Outcome(s) was(were) not RMNCH	Search	No
Wildfire impacts on hydrologic ecosystem services in North American high-latitude forests: A scoping review	2020	Robinne, F.-N. and Hallema, D W and Bladon, K D and Buttle, J M	Excluded: Focus was not model-based geospatial estimation for small area estimation	Search	No
New coronavirus outbreak: Framing questions for pandemic prevention.	2020	Layne, Scott P and Hyman, James M and Morens, David M and Taubenberger, Jeffery K	Excluded: Outcome(s) was(were) not RMNCH	Search	No
Bayesian geostatistical modelling of high-resolution NO(2) exposure in Europe combining data from monitors, satellites and chemical transport models.	2020	Beloconi, Anton and Vounatsou, Penelope	Excluded: Outcome(s) was(were) not RMNCH	Search	No
The Use of Small Area Estimates in Place-Based Health Research.	2020	Kong, Amanda Y and Zhang, Xingyou	Excluded: Study not carried out in LMIC	Search	No
Dealing with spatial misalignment to model the relationship between deprivation and life expectancy: a model-based geostatistical approach.	2020	Johnson, Olatunji and Diggle, Peter and Giorgi, Emanuele	Excluded: Study not carried out in LMIC	Search	No
Incorporating Geographic Information Science and Technology in Response to the COVID-19 Pandemic.	2020	Smith, Charlotte D and Mennis, Jeremy	Excluded: Outcome(s) was(were) not RMNCH	Search	No
A geospatial analysis of Type 2 Diabetes Mellitus and the food environment in urban New Zealand.	2020	Wiki, Jesse and Kingham, Simon and Campbell, Malcolm	Excluded: Outcome(s) was(were) not RMNCH	Search	No
Mapping tuberculosis prevalence in Ethiopia: protocol for a geospatial meta-analysis.	2020	Alene, Kefyalew Addis and Wagaw, Zeleke Alebachew and Clements, Archie C A	Excluded: Outcome(s) was(were) not RMNCH	Search	No
Mapping male circumcision for HIV prevention efforts in sub-Saharan Africa.	2020	Cork, Michael A and Wilson, Kate F and Perkins, Samantha and Collison, Michael L and Deshpande, Aniruddha and Eaton, Jeffrey W and Earl, Lucas and Haeuser, Emily and Justman, Jessica E and Kinyoki, Damaris K and Mayala, Benjamin K and Mosser, Jonathan F and Murray, Christopher J L and Nkengasong, John N and Piot, Peter and Sartorius, Benn and Schaeffer, Lauren E and Serfes, Audrey L and Sligar, A…	Excluded: Outcome(s) was(were) not RMNCH	Search	No
Geospatial characteristics of non-motor vehicle and assault-related trauma events in greater Phoenix, Arizona.	2020	Cook, Alan and Harris, Robin and Brown, Heidi E and Bedrick, Edward	Excluded: Study not carried out in LMIC	Search	No
An Introductory Framework for Choosing Spatiotemporal Analytical Tools in Population-Level Eco-Epidemiological Research.	2020	Kanankege, Kaushi S T and Alvarez, Julio and Zhang, Lin and Perez, Andres M	Excluded: Focus was not model-based geospatial estimation for small area estimation	Search	No
Small area estimation of county-level U.S. HIV-prevalent cases.	2020	Khan, Sazid S and McLain, Alexander C and Olatosi, Bankole A and Torres, Myriam E and Eberth, Jan M	Excluded: Study not carried out in LMIC	Search	No
Mapping and characterising areas with high levels of HIV transmission in sub-Saharan Africa: AÂ geospatial analysis of national survey data.	2020	Bulstra, Caroline A and Hontelez, Jan A C and Giardina, Federica and Steen, Richard and Nagelkerke, Nico J D and BÃ¤rnighausen, Till and de Vlas, Sake J	Excluded: Outcome(s) was(were) not RMNCH	Search	No
Selenium deficiency risks in sub-Saharan African food systems and their geospatial linkages.	2020	Ligowe, I S and Phiri, F P and Ander, E L and Bailey, E H and Chilimba, A D C and Gashu, D and Joy, E J M and Lark, R M and Kabambe, V and Kalimbira, A A and Kumssa, D B and Nalivata, P C and Young, S D and Broadley, M R	Excluded: Outcome(s) was(were) not RMNCH	Search	No
Data article on soil site suitability analysis using geostatistical and visualization techniques for selected winter crops in Sagar island, India.	2020	Mandal, Satyabrata and Choudhury, Burhan U and Satpati, Lakshminarayan	Excluded: Outcome(s) was(were) not RMNCH	Search	No
Change in an urban food environment within a single year: Considerations for food-environment research and community health.	2020	Lucan, Sean C and Maroko, Andrew R and Jin, Aurora and Chen, Aixin and Pan, Charles and Sosa, Geohaira and Schechter, Clyde B	Excluded: Outcome(s) was(were) not RMNCH	Search	No
Real-Time Forecasting of the COVID-19 Outbreak in Chinese Provinces: Machine Learning Approach Using Novel Digital Data and Estimates From Mechanistic Models.	2020	Poirier, Canelle and Liu, Dianbo and Clemente, Leonardo and Ding, Xiyu and Chinazzi, Matteo and Davis, Jessica and Vespignani, Alessandro and Santillana, Mauricio	Excluded: Outcome(s) was(were) not RMNCH	Search	No
Geostatistical model of the spatial distribution of arsenic in groundwaters in Gujarat State, India.	2020	Wu, Ruohan and Podgorski, Joel and Berg, Michael and Polya, David A	Excluded: Outcome(s) was(were) not RMNCH	Search	No
Healthful and less-healthful foods and drinks from storefront and non-storefront businesses: implications for 'food deserts', 'food swamps' and food-source disparities.	2020	Lucan, Sean C and Maroko, Andrew R and Patel, Achint N and Gjonbalaj, Ilirjan and Elbel, Brian and Schechter, Clyde B	Excluded: Study not carried out in LMIC	Search	No
Geostatistical COVID-19 infection risk maps for Portugal.	2020	Azevedo, Leonardo and Pereira, Maria JoÃ£o and Ribeiro, Manuel C and Soares, AmÃ­lcar	Excluded: Outcome(s) was(were) not RMNCH	Search	No
Spatial Variation Characteristics of Soil Erodibility in the Yingwugou Watershed of the Middle Dan River, China.	2020	Liu, Xiaojun and Zhang, Yi and Li, Peng	Excluded: Outcome(s) was(were) not RMNCH	Search	No
Creating local estimates from a population health survey: practical application of small area estimation methods.	2020	Hindmarsh, Diane and Steel, David	Excluded: Study not carried out in LMIC	Search	No
Geolocated Twitter social media data to describe the geographic spread of SARS-CoV-2.	2020	Bisanzio, Donal and Kraemer, Moritz U G and Brewer, Thomas and Brownstein, John S and Reithinger, Richard	Excluded: Outcome(s) was(were) not RMNCH	Search	No
Association Between Community Water Fluoridation and Severe Dental Caries Experience in 4-Year-Old New Zealand Children.	2020	Schluter, Philip J and Hobbs, Matthew and Atkins, Helen and Mattingley, Barry and Lee, Martin	Excluded: Study not carried out in LMIC	Search	No
Determining the association between dengue and social inequality factors in north-eastern Brazil: A spatial modelling.	2020	Da ConceiÃ§Ã£o AraÃºjo, DamiÃ£o and Dos Santos, Allan Dantas and Lima, Shirley VerÃ´nica Melo Almeida and Vaez, Andreia Centenaro and Cunha, JÃ©ssica Oliveira and ConceiÃ§Ã£o Gomes Machado de AraÃºjo, Karina	Excluded: Outcome(s) was(were) not RMNCH	Search	No
Spatiotemporal transmission dynamics of the COVID-19 pandemic and its impact on critical healthcare capacity.	2020	Cuadros, Diego F and Xiao, Yanyu and Mukandavire, Zindoga and Correa-Agudelo, Esteban and HernÃ¡ndez, AndrÃ©s and Kim, Hana and MacKinnon, Neil J	Excluded: Outcome(s) was(were) not RMNCH	Search	No
Analysis of incidence of air quality on human health: a case study on the relationship between pollutant concentrations and respiratory diseases in Kennedy, BogotÃ¡.	2020	Molina-GÃ³mez, Nidia Isabel and CalderÃ³n-Rivera, Dayam Soret and Sierra-Parada, Ronal and DÃ­az-ArÃ©valo, JosÃ© Luis and LÃ³pez-JimÃ©nez, P Amparo	Excluded: Outcome(s) was(were) not RMNCH	Search	No
Selenium Deficiency Is Widespread and Spatially Dependent in Ethiopia.	2020	Belay, Adamu and Joy, Edward J M and Chagumaira, Christopher and Zerfu, Dilnesaw and Ander, E Louise and Young, Scott D and Bailey, Elizabeth H and Lark, R Murray and Broadley, Martin R and Gashu, Dawd	Excluded: Outcome(s) was(were) not RMNCH	Search	No
Using geospatial methods to measure the risk of environmental persistence of avian influenza virus in South Carolina.	2020	Stenkamp-Strahm, C and Patyk, K and McCool-Eye, M J and Fox, A and Humphreys, J and James, A and South, D and Magzamen, S	Excluded: Study not carried out in LMIC	Search	No
Reply: Geospatial tools and Chagas control: A critical comment on the paper published under Weinberg et al., Evaluation and planning of Chagas control activities using geospatial tools. Geospat Health 14:229-238.	2020	Weinberg, Diego	Excluded: Outcome(s) was(were) not RMNCH	Search	No
Combination of Serological, Antigen Detection, and DNA Data for Plasmodium falciparum Provides Robust Geospatial Estimates for Malaria Transmission in Haiti.	2020	Oviedo, Adan and Knipes, Alaine and Worrell, Caitlin and Fox, LeAnne M and Desir, Luccene and Fayette, Carl and Javel, Alain and Monestime, Franck and Mace, Kimberly and Chang, Michelle A and Udhayakumar, Venkatachalam and Lemoine, Jean F and Won, Kimberly and Lammie, Patrick J and Rogier, Eric	Excluded: Outcome(s) was(were) not RMNCH	Search	No
Substantial reduction in child stunting is differentially associated to geographical and socioeconomic disparities in Misiones Province, Argentina.	2020	NuÃ±ez, Pablo A and FernÃ¡ndez, MarÃ­a Soledad and Turjanski, Pablo and PÃ©rez, Adriana and Rivero, MarÃ­a Romina and De Angelo, Carlos and SalomÃ³n, Oscar D and Cueto, Gerardo	Excluded: Insufficient geographical coverage	Search	Yes
A Review of Models Used for Investigating Barriers to Healthcare Access in Australia.	2020	Shukla, Nagesh and Pradhan, Biswajeet and Dikshit, Abhirup and Chakraborty, Subrata and Alamri, Abdullah M	Excluded: Study not carried out in LMIC	Search	No
Geospatial analysis of COVID-19 and otolaryngologists above age 60.	2020	Ruthberg, Jeremy S and Quereshy, Humzah A and Jella, Tarun K and Kocharyan, Armine and D'Anza, Brian and Maronian, Nicole and Otteson, Todd D	Excluded: Outcome(s) was(were) not RMNCH	Search	No
Identifying potential undocumented COVID-19 using publicly reported influenza-like-illness and laboratory-confirmed influenza disease in the United States: An approach to syndromic surveillance?	2020	Wiemken, Timothy L and Shacham, Enbal	Excluded: Outcome(s) was(were) not RMNCH	Search	No
Current State of Geospatial Methodologic Approaches in Canadian Population Oncology Research.	2020	Simkin, Jonathan and Erickson, Anders C and Otterstatter, Michael C and Dummer, Trevor J B and Ogilvie, Gina	Excluded: Study not carried out in LMIC	Search	No
Summary data of home proximity to the nearest greenhouse (floricultural) crops and areas of greenhouse crops around various distances from homes in agricultural settings in Ecuador.	2020	Nazeeh, Noor and SuÃ¡rez-LÃ³pez, JosÃ© R	Excluded: Outcome(s) was(were) not RMNCH	Search	No
A pilot study using geospatial analysis to identify hot-spot of populations utilizing services at university based counseling centers.	2020	Patel, Rahul S and Walker, Tanesha and Weber, Zachary T and Kelley, Sarah D and Hansen, Ryan	Excluded: Outcome(s) was(were) not RMNCH	Search	No
Geospatial Variations and Neighborhood Deprivation in Drug-Related Admissions and Overdoses.	2020	Cobert, Julien and Lantos, Paul M and Janko, Mark M and Williams, David G A and Raghunathan, Karthik and Krishnamoorthy, Vijay and JohnBull, Eric A and Barbeito, Atilio and Gulur, Padma	Excluded: Outcome(s) was(were) not RMNCH	Search	No
Disparity in HIV Service Interruption in the Outbreak of COVID-19 in South Carolina.	2020	Qiao, Shan and Li, Zhenlong and Weissman, Sharon and Li, Xiaoming and Olatosi, Bankole and Davis, Christal and Mansaray, Ali B	Excluded: Outcome(s) was(were) not RMNCH	Search	No
Covariates and Spatial Interpolation of HIV Screening in Mozambique: Insight from the 2015 AIDS Indicator Survey.	2020	Agbadi, Pascal and Nutor, Jerry John and Darkwah, Ernest and Duah, Henry Ofori and Duodu, Precious Adade and Alhassan, Robert Kaba and Baltzell, Kimberly	Excluded: Outcome(s) was(were) not RMNCH	Search	No
Use of Small-Area Estimates to Describe County-Level Geographic Variation in Prevalence of Extreme Obesity Among US Adults.	2020	Mills, Carrie W and Johnson, Glen and Huang, Terry T K and Balk, Deborah and Wyka, Katarzyna	Excluded: Study not carried out in LMIC	Search	No
Close proximity to alcohol outlets is associated with increased crime and hazardous drinking: Pooled nationally representative data from New Zealand.	2020	Hobbs, M and Marek, L and Wiki, J and Campbell, M and Deng, B Y and Sharpe, H and McCarthy, J and Kingham, S	Excluded: Outcome(s) was(were) not RMNCH	Search	No
Geospatial Hotspots Need Point-of-Care Strategies to Stop Highly Infectious Outbreaks: Ebola and Coronavirus.	2020	Kost, Gerald J	Excluded: Outcome(s) was(were) not RMNCH	Search	No
Geospatial analysis of Mediterranean diet adherence in the United States.	2020	Chen, Meifang and Creger, Thomas and Howard, Virginia and Judd, Suzanne E and Harrington, Kathy F and Fontaine, Kevin R	Excluded: Study not carried out in LMIC	Search	No
Bayesian spatial modelling of childhood cancer incidence in Switzerland using exact point data: a nationwide study during 1985-2015.	2020	Konstantinoudis, Garyfallos and Schuhmacher, Dominic and Ammann, Roland A and Diesch, Tamara and Kuehni, Claudia E and Spycher, Ben D	Excluded: Study not carried out in LMIC	Search	No
Influence of climate variables on the rising incidence of nontuberculous mycobacterial (NTM) infections in Queensland, Australia 2001-2016.	2020	Thomson, Rachel M and Furuya-Kanamori, Luis and Coffey, Cushla and Bell, Scott C and Knibbs, Luke D and Lau, Colleen L	Excluded: Study not carried out in LMIC	Search	No
Simulated 2017 nationwide sampling at 13,940 major U.S. sewage treatment plants to assess seasonal population bias in wastewater-based epidemiology.	2020	Hart, Olga E and Halden, Rolf U	Excluded: Study not carried out in LMIC	Search	No
Covid-19: Pandemonium in our time.	2020	Bergquist, Robert and Rinaldi, Laura	Excluded: Outcome(s) was(were) not RMNCH	Search	No
Understanding Geospatial Factors Associated With Cervical Cancer Screening Uptake in Amazonian Peruvian Women.	2020	Barrett, Benjamin W and Paz-Soldan, Valerie A and Mendoza-Cervantes, Diana and SÃ¡nchez, Graciela Meza and CÃ³rdova LÃ³pez, Jhonny J and Gravitt, Patti E and Rositch, Anne F	Excluded: Outcome(s) was(were) not RMNCH	Search	No
Spatiotemporal Spread of Abnormal Vertical Growth of Macadamia in Australia Informs Epidemiology.	2020	Zakeel, Mohamed C M and Geering, Andrew D W and Akinsanmi, Olufemi A	Excluded: Study not carried out in LMIC	Search	No
GIS-based spatial modeling of COVID-19 incidence rate in the continental United States.	2020	Mollalo, Abolfazl and Vahedi, Behzad and Rivera, Kiara M	Excluded: Outcome(s) was(were) not RMNCH	Search	No
Efficient Processing of Geospatial mHealth Data Using a Scalable Crowdsensing Platform.	2020	Kraft, Robin and Birk, Ferdinand and Reichert, Manfred and Deshpande, Aniruddha and Schlee, Winfried and Langguth, Berthold and Baumeister, Harald and Probst, Thomas and Spiliopoulou, Myra and Pryss, RÃ¼diger	Excluded: Focus was not model-based geospatial estimation for small area estimation	Search	No
INCORPORATING DESIGN WEIGHTS AND HISTORICAL DATA INTO MODEL-BASED SMALL-AREA ESTIMATION.	2020	Xie, Hui and Barker, Lawrence E and Rolka, Deborah B	Excluded: Study not carried out in LMIC	Search	No
Geospatial context of social and environmental factors associated with health risk during temperature extremes: Review and discussion.	2020	Wong, Man Sing and Ho, Hung Chak and Tse, Agnes	Excluded: Focus was not model-based geospatial estimation for small area estimation	Search	No
A stratified generalized additive model and permutation test for temporal heterogeneity of smoothed bivariate spatial effects.	2020	Tang, Yannan and Vieira, Veronica M and Bartell, Scott M and Gillen, Daniel L	Excluded: Focus was not model-based geospatial estimation for small area estimation	Search	No
Slipping under the radar: worsened health outcomes in semi-urban areas of New Zealand.	2020	Marek, Lukas and Wiki, Jesse and Campbell, Malcolm and Kingham, Simon and Sabel, Clive and Tomintz, Melanie and Hobbs, Matthew	Excluded: Study not carried out in LMIC	Search	No
Healthy and unhealthy food environments are linked with neighbourhood socio-economic disadvantage: an innovative geospatial approach to understanding food access inequities.	2020	Hallum, Shirelle H and Hughey, S Morgan and Wende, Marilyn E and Stowe, Ellen W and Kaczynski, Andrew T	Excluded: Study not carried out in LMIC	Search	No
Geographic proximity to buprenorphine treatment providers in the U.S.	2020	Langabeer, James R and Stotts, Angela L and Cortez, Arlene and Tortolero, Guillermo and Champagne-Langabeer, Tiffany	Excluded: Study not carried out in LMIC	Search	No
Rapid Uptake of Home-Based HIV Self-testing During Social Distancing for SARS-CoV2 Infection in Oregon.	2020	Menza, Timothy W and Garai, Jillian and Ferrer, Joshua and Hecht, Jen	Excluded: Outcome(s) was(were) not RMNCH	Search	No
The geography of Ross River virus infection in South Australia, 2000-2013.	2020	Liu, Jingwen and Hansen, Alana and Cameron, Scott and Bi, Peng	Excluded: Study not carried out in LMIC	Search	No
Geospatial epidemiology of Staphylococcus aureus in a tropical setting: an enabling digital surveillance platform.	2020	Wozniak, T M and Cuningham, W and Buchanan, S and Coulter, S and Baird, R W and Nimmo, G R and Blyth, C C and Tong, S Y C and Currie, B J and Ralph, A P	Excluded: Study not carried out in LMIC	Search	No
Assessment of asthma-prone environment in Karachi, Pakistan using GIS modeling.	2020	Khan, Imran Ahmed and Arsalan, Mudassar Hassan and Mehdi, Mohammed Raza and Kazmi, Jamil Hasan and Seong, Jeong Chang and Han, Daikwon	Excluded: Outcome(s) was(were) not RMNCH	Search	No
Characterising communities impacted by the 2015 Indiana HIV outbreak: A big data analysis of social media messages associated with HIV and substance abuse.	2020	Cuomo, Raphael E and Cai, Mingxiang and Shah, Neal and Li, Jiawei and Chen, Wen-Hao and Obradovich, Nick and Mackey, Tim K	Excluded: Study not carried out in LMIC	Search	No
A methodology for small area prevalence estimation based on survey data.	2020	Bernal, Regina Tomie Ivata and de Carvalho, QuÃ©ren Hapuque and Pell, Jill P and Leyland, Alastair H and Dundas, Ruth and Barreto, Mauricio Lima and Malta, Deborah Carvalho	Excluded: Outcome(s) was(were) not RMNCH	Search	No
The Changing Patterns of Coronavirus Disease 2019 (COVID-19) in China: A Tempogeographic Analysis of the Severe Acute Respiratory Syndrome Coronavirus 2 Epidemic.	2020	Tang, Weiming and Liao, Huipeng and Marley, Gifty and Wang, Zaisheng and Cheng, Weibin and Wu, Dan and Yu, Rongbinand	Excluded: Outcome(s) was(were) not RMNCH	Search	No
Epidemiology of the 2020 pandemic of COVID-19 in the state of Georgia: Inadequate critical care resources and impact after 7 weeks of community spread.	2020	Moore, Justin Xavier and Langston, Marvin E and George, Varghese and Coughlin, Steven S	Excluded: Outcome(s) was(were) not RMNCH	Search	No
Investigating spatial variation and change (2006-2017) in childhood immunisation coverage in New Zealand.	2020	Marek, Lukas and Hobbs, Matthew and McCarthy, John and Wiki, Jesse and Tomintz, Melanie and Campbell, Malcolm and Kingham, Simon	Excluded: Study not carried out in LMIC	Search	No
An index of geospatial disadvantage predicts both obesity and unmeasured body weight.	2020	Sheets, Lincoln R and Henderson Kelley, Laura E and Scheitler-Ring, Kristen and Petroski, Gregory F and Barnett, Yan and Barnett, Chris and Kind, Amy J H and Parker, Jerry C	Excluded: Study not carried out in LMIC	Search	No
Comparison of Machine Learning and Land Use Regression for fine scale spatiotemporal estimation of ambient air pollution: Modeling ozone concentrations across the contiguous United States.	2020	Ren, Xiang and Mi, Zhongyuan and Georgopoulos, Panos G	Excluded: Study not carried out in LMIC	Search	No
Primary Immunodeficiencies in a Mesoregion of SÃ£o Paulo, Brazil: Epidemiologic, Clinical, and Geospatial Approach.	2020	Boton Pereira, Denise Helena and Primo, LÃ­via Souza and Pelizari, Giovana and Flores, Edilson and de Moraes-Vasconcelos, Dewton and Condino-Neto, Antonio and Prestes-Carneiro, Luiz Euribel	Excluded: Outcome(s) was(were) not RMNCH	Search	No
Green Grocer: Using Spatial Analysis to Identify Locations for a Mobile Food Market.	2020	Mendez, Dara D and Fabio, Anthony and Robinson, Thomas and Bear, Todd and Keenan, Ehrrin and Schiff, Mary D and Gary-Webb, Tiffany	Excluded: Outcome(s) was(were) not RMNCH	Search	No
Geospatial analysis of severe road traffic accidents in Singapore in 2013-2014.	2020	Wee, Choon Peng Jeremy and He, Daniel Xin-Peng and Win, Wah and Ong, Marcus Eng Hock	Excluded: Outcome(s) was(were) not RMNCH	Search	No
Geospatial Mapping of Orthopaedic Surgeons Age 60 and Over and Confirmed Cases of COVID-19.	2020	Jella, Tarun K and AcuÃ±a, Alexander J and Samuel, Linsen T and Jella, Taral K and Mroz, Thomas E and Kamath, Atul F	Excluded: Outcome(s) was(were) not RMNCH	Search	No
Impacts of confounding roadway characteristics on estimates of associations between alcohol outlet densities and alcohol-related motor vehicle crashes.	2020	Lipton, Robert and Banerjee, Aniruddha and Ponicki, William R and Gruenewald, Paul J and Morrison, Christopher	Excluded: Outcome(s) was(were) not RMNCH	Search	No
Projected geographic disparities in healthcare worker absenteeism from COVID-19 school closures and the economic feasibility of child care subsidies: a simulation study.	2020	Chin, Elizabeth T and Huynh, Benjamin Q and Lo, Nathan C and Hastie, Trevor and Basu, Sanjay	Excluded: Outcome(s) was(were) not RMNCH	Search	No
Modelling geospatial distributions of the triatomine vectors of Trypanosoma cruzi in Latin America.	2020	Bender, Andreas and Python, Andre and Lindsay, Steve W and Golding, Nick and Moyes, Catherine L	Excluded: Study not carried out in LMIC	Search	No
A Survey of Marker-Less Tracking and Registration Techniques for Health & Environmental Applications to Augmented Reality and Ubiquitous Geospatial Information Systems.	2020	Sadeghi-Niaraki, Abolghasem and Choi, Soo-Mi	Excluded: Focus was not model-based geospatial estimation for small area estimation	Search	No
Canadian Cannabis Consumption and Patterns of Congenital Anomalies: An Ecological Geospatial Analysis.	2020	Reece, Albert Stuart and Hulse, Gary Kenneth	Excluded: Study not carried out in LMIC	Search	No
Evaluation of the Swat River, Northern Pakistan, water quality using multivariate statistical techniques and water quality index (WQI) model.	2020	Jehan, Shah and Ullah, Ihsan and Khan, Sardar and Muhammad, Said and Khattak, Seema Anjum and Khan, Tariq	Excluded: Outcome(s) was(were) not RMNCH	Search	No
Spatial distribution of Mycobacterium Tuberculosis in metropolitan Harare, Zimbabwe.	2020	Chirenda, Joconiah and Gwitira, Isaiah and Warren, Robin M and Sampson, Samantha L and Murwira, Amon and Masimirembwa, Collen and Mateveke, Kudzanai M and Duri, Cremence and Chonzi, Prosper and Rusakaniko, Simbarashe and Streicher, Elizabeth M	Excluded: Outcome(s) was(were) not RMNCH	Search	No
Phylogenetic and Geospatial Evidence of Canine Parvovirus Transmission between Wild Dogs and Domestic Dogs at the Urban Fringe in Australia.	2020	Kelman, Mark and Harriott, Lana and Carrai, Maura and Kwan, Emily and Ward, Michael P and Barrs, Vanessa R	Excluded: Study not carried out in LMIC	Search	No
Association between Household Livestock Ownership and Childhood Stunting in Bangladesh - A Spatial Analysis.	2020	Hossain, Md Belal and Khan, Jahidur Rahman	Excluded: Focus was not model-based geospatial estimation for small area estimation	Search	No
Evaluation of chromium in vegetables and groundwater aptness for crops from an industrial (leather tanning) sector of South India.	2020	Venkatesan, G and Subramani, T and Sathya, U and Karunanidhi, D	Excluded: Outcome(s) was(were) not RMNCH	Search	No
Is the Utilization of Helicobacter pylori Stool Antigen Tests Appropriate in an Urban Canadian Population?	2020	Ma, Irene and Guo, Maggie and Pillai, Dylan R and Church, Deirdre L and Naugler, Christopher	Excluded: Outcome(s) was(were) not RMNCH	Search	No
Identifying key drivers for geospatial variation of grain micronutrient concentrations in major maize production regions of China.	2020	Zhao, Qing-Yue and Xu, Shi-Jie and Zhang, Wu-Shuai and Zhang, Zhe and Yao, Zhi and Chen, Xin-Ping and Zou, Chun-Qin	Excluded: Outcome(s) was(were) not RMNCH	Search	No
Daily activity locations k-anonymity for the evaluation of disclosure risk of individual GPS datasets.	2020	Wang, Jue and Kwan, Mei-Po	Excluded: Outcome(s) was(were) not RMNCH	Search	No
Geovisualization and Spatial Analysis of Infant Mortality and Preterm Birth in Ohio, 2008-2015: Opportunities to Enhance Spatial Thinking.	2020	Root, Elisabeth Dowling and Bailey, Emelie D and Gorham, Tyler and Browning, Christopher and Song, Chi and Salsberry, Pamela	Excluded: Study not carried out in LMIC	Search	No
ZIP Code-Level Estimates from a Local Health Survey: Added Value and Limitations.	2020	Bi, Qifang and He, Fangtao and Konty, Kevin and Gould, L Hannah and Immerwahr, Stephen and Levanon Seligson, Amber	Excluded: Study not carried out in LMIC	Search	No
Where to enhance rural palliative care? Developing a spatial model to identify suitable communities most in need of service enhancement.	2020	Schuurman, Nadine and Martin, Michael E and Crooks, Valorie A and Randall, Ellen	Excluded: Study not carried out in LMIC	Search	No
Ecological social capital does not predict geographical variance in increases in depression following the 2008 financial crisis.	2020	Saville, Christopher W N	Excluded: Study not carried out in LMIC	Search	No
Blue light phones as potential locations for deploying public access naloxone kits on a college campus.	2020	Dworkis, Daniel A and Tang, Willis and Ritcheson, Nicolas Cm and Raviv, Orian and Fowler, Andrew and Ellig, Katelin and Goley, Stephanie and Arora, Sanjay	Excluded: Outcome(s) was(were) not RMNCH	Search	No
Building an interdisciplinary framework to advance conceptual and technical aspects of population-environment research focused on women's and children's health.	2020	Grace, Kathryn and Billingsley, Sunnee and Van Riper, David	Excluded: Focus was not model-based geospatial estimation for small area estimation	Search	No
Spatial Trends in Salmonella Infection in Pigs in Spain.	2020	Teng, Kendy Tzu-Yun and Martinez AvilÃ©s, Marta and Ugarte-Ruiz, Maria and Barcena, Carmen and de la Torre, Ana and Lopez, Gema and Moreno, Miguel A and Dominguez, Lucas and Alvarez, Julio	Excluded: Study not carried out in LMIC	Search	No
Spatio-temporal variation of malaria hotspots in Central Senegal, 2008-2012.	2020	Dieng, Sokhna and Ba, El Hadj and CissÃ©, Badara and Sallah, Kankoe and Guindo, Abdoulaye and Ouedraogo, Boukary and Piarroux, Martine and Rebaudet, Stanislas and Piarroux, Renaud and Landier, Jordi and Sokhna, Cheikh and Gaudart, Jean	Excluded: Focus was not model-based geospatial estimation for small area estimation	Search	No
Spatial modeling, risk mapping, change detection, and outbreak trend analysis of coronavirus (COVID-19) in Iran (days between February 19 and June 14, 2020).	2020	Pourghasemi, Hamid Reza and Pouyan, Soheila and Heidari, Bahram and Farajzadeh, Zakariya and Fallah Shamsi, Seyed Rashid and Babaei, Sedigheh and Khosravi, Rasoul and Etemadi, Mohammad and Ghanbarian, Gholamabbas and Farhadi, Ahmad and Safaeian, Roja and Heidari, Zahra and Tarazkar, Mohammad Hassan and Tiefenbacher, John P and Azmi, Amir and Sadeghian, Faezeh	Excluded: Outcome(s) was(were) not RMNCH	Search	No
Comparison of microbiota, antimicrobial resistance genes and mobile genetic elements in flies and the feces of sympatric animals.	2020	Poudel, Anil and Kang, Yuan and Mandal, Rabindra K and Kalalah, Anwar and Butaye, Patrick and Hathcock, Terri and Kelly, Patrick and Walz, Paul and Macklin, Kenneth and Cattley, Russell and Price, Stuart and Adekanmbi, Folasade and Zhang, Lixin and Kitchens, Steven and Kaltenboeck, Bernhard and Wang, Chengming	Excluded: Outcome(s) was(were) not RMNCH	Search	No
Identifying Bright Spot Counties for Appropriate Diabetes Preventive Care: A Geospatial, Positive Deviance Approach.	2020	Topmiller, Michael and Kieber-Emmons, Autumn M and Shaak, Kyle and McCann, Jessica L	Excluded: Study not carried out in LMIC	Search	No
Demographic and social context of deaths during the 1854 cholera outbreak in Soho, London: a reappraisal of Dr John Snow's investigation.	2020	Walford, Nigel Stephen	Excluded: Study not carried out in LMIC	Search	No
Variability and stability in child maltreatment risk across time and space and its association with neighborhood social & housing vulnerability in New Mexico: A bayesian space-time model.	2020	Barboza-Salerno, Gia Elise	Excluded: Study not carried out in LMIC	Search	No
A Scoping Review of Spatial Analysis Approaches Using Health Survey Data in Sub-Saharan Africa.	2020	Manda, Samuel and Haushona, Ndamonaonghenda and Bergquist, Robert	Excluded: Focus was not model-based geospatial estimation for small area estimation,background article	Search	No
Multi-Resolution Analyses of Neighborhood Correlates of Crime: Smaller is not Better.	2020	Mair, Christina and Sumetsky, Natalie and Gaidus, Andrew and Gruenewald, Paul J and Ponicki, William R	Excluded: Outcome(s) was(were) not RMNCH	Search	No
Spatial modelling of the infestation indices of Aedes aegypti: an innovative strategy for vector control actions in developing countries.	2020	Cavalcante, Ana Carolina Policarpo and de Olinda, Ricardo Alves and Gomes, Alexandrino and Traxler, John and Smith, Matt and Santos, Silvana	Excluded: Focus was not model-based geospatial estimation for small area estimation	Search	No
Florida neighborhood analysis of social determinants and their relationship to life expectancy.	2020	Melix, Bertram L and Uejio, Christopher K and Kintziger, Kristina W and Reid, Keshia and Duclos, Chris and Jordan, Melissa M and Holmes, Tisha and Joiner, Jessica	Excluded: Study not carried out in LMIC	Search	No
Epidemiological and geospatial profile of the prescription opioid crisis in Ohio, United States.	2020	Hernandez, Andres and Branscum, Adam J and Li, Jingjing and MacKinnon, Neil J and Hincapie, Ana L and Cuadros, Diego F	Excluded: Study not carried out in LMIC	Search	No
Shigella sonnei Outbreak Investigation During a Municipal Water Crisis-Genesee and Saginaw Counties, Michigan, 2016.	2020	McClung, R Paul and Karwowski, Mateusz and Castillo, Caroline and McFadden, Jevon and Collier, Sarah and Collins, Jim and Soehnlen, Marty and Dietrich, Stephen and Trees, Eija and Wilt, Grete and Harrington, Christina and Miller, Ashley and Adam, Elizabeth and Reses, Hannah and Cope, Jennifer and Fullerton, Katie and Hill, Vincent and Yoder, Jonathan	Excluded: Study not carried out in LMIC	Search	No
Variation in the Geographic Distribution of the Otolaryngology Workforce: A National Geospatial Analysis.	2020	Gadkaree, Shekhar K and McCarty, Justin C and Siu, Jennifer and Shaye, David A and Deschler, Daniel G and Varvares, Mark A and Jarman, Molly and Bergmark, Regan	Excluded: Study not carried out in LMIC	Search	No
Targeting the spatial context of obesity determinants via multiscale geographically weighted regression.	2020	Oshan, Taylor M and Smith, Jordan P and Fotheringham, A Stewart	Excluded: Focus was not model-based geospatial estimation for small area estimation	Search	No
Groundwater Potential Mapping Combining Artificial Neural Network and Real AdaBoost Ensemble Technique: The DakNong Province Case-study, Vietnam.	2020	Nguyen, Phong Tung and Ha, Duong Hai and Jaafari, Abolfazl and Nguyen, Huu Duy and Van Phong, Tran and Al-Ansari, Nadhir and Prakash, Indra and Le, Hiep Van and Pham, Binh Thai	Excluded: Outcome(s) was(were) not RMNCH	Search	No
Detecting geospatial patterns of Plasmodium falciparum parasite migration in Cambodia using optimized estimated effective migration surfaces.	2020	Li, Yao and Shetty, Amol C and Lon, Chanthap and Spring, Michele and Saunders, David L and Fukuda, Mark M and Hien, Tran Tinh and Pukrittayakamee, Sasithon and Fairhurst, Rick M and Dondorp, Arjen M and Plowe, Christopher V and O'Connor, Timothy D and Takala-Harrison, Shannon and Stewart, Kathleen	Excluded: Outcome(s) was(were) not RMNCH	Search	No
Re-introduction of vivax malaria in a temperate area (Moscow region, Russia): a geographic investigation.	2020	Mironova, Varvara A and Shartova, Natalia V and Beljaev, Andrei E and Varentsov, Mikhail I and Korennoy, Fedor I and Grishchenko, Mikhail Y	Excluded: Study not carried out in LMIC	Search	No
The influence of socio-environmental determinants on hypertension. A spatial analysis in Athens metropolitan area, Greece.	2020	Faka, A and Chalkias, C and Magriplis, E and Georgousopoulou, E N and Tripitsidis, A and Pitsavos, C and Panagiotakos, D B	Excluded: Outcome(s) was(were) not RMNCH	Search	No
Spatiotemporal analysis of insecticide-treated net use for children under 5 in relation to socioeconomic gradients in Central and East Africa.	2020	Kim, Hana and Miller, F DeWolfe and Hernandez, Andres and Tanser, Frank and Mogeni, Polycarp and Cuadros, Diego F	Excluded: Outcome(s) was(were) not RMNCH,Remove after full text read	Search	Yes
Geospatial clustering, seasonal trend and forecasting of Kyasanur Forest Disease in the state of Goa, India, 2015-2018.	2020	Oliveira, Annet and Selvaraj, Kalaiselvi and Tripathy, Jaya Prasad and Betodkar, Utkarsh and Cacodcar, Jagadish and Quadros, Nikhita and Wadkar, Abhijit	Excluded: Focus was not model-based geospatial estimation for small area estimation	Search	No
Confidence interval function analysis to evaluate the risk of mesothelioma among an expanded international cohort of cosmetic talc miners and millers.	2020	Marsh, Gary M and Ierardi, A Michael	Excluded: Outcome(s) was(were) not RMNCH	Search	No
Modeling spatial access to cervical cancer screening services in Ondo State, Nigeria.	2020	Stewart, Kathleen and Li, Moying and Xia, Zhiyue and Adewole, Stephen Ayodele and Adeyemo, Olusegun and Adebamowo, Clement	Excluded: Focus was not model-based geospatial estimation for small area estimation	Search	No
Deep Learning to Unveil Correlations between Urban Landscape and Population Health.	2020	Pala, Daniele and Caldarone, Alessandro Aldo and Franzini, Marica and Malovini, Alberto and Larizza, Cristiana and Casella, Vittorio and Bellazzi, Riccardo	Excluded: Outcome(s) was(were) not RMNCH	Search	No
Spatial modeling of child malnutrition attributable to drought in India.	2020	Shaw, Subhojit and Khan, Junaid and Paswan, Balram	Excluded: Focus was not model-based geospatial estimation for small area estimation	Search	No
Spatial prediction of the concentration of selenium (Se) in grain across part of Amhara Region, Ethiopia.	2020	Gashu, D and Lark, R M and Milne, A E and Amede, T and Bailey, E H and Chagumaira, C and Dunham, S J and Gameda, S and Kumssa, D B and Mossa, A W and Walsh, M G and Wilson, L and Young, S D and Ander, E L and Broadley, M R and Joy, E J M and McGrath, S P	Excluded: Outcome(s) was(were) not RMNCH	Search	No
Predicting Traffic-Related Air Pollution Using Feature Extraction from Built Environment Images.	2020	Ganji, Arman and Minet, Laura and Weichenthal, Scott and Hatzopoulou, Marianne	Excluded: Outcome(s) was(were) not RMNCH	Search	No
The Neighborhood Deprivation Index and Provider Geocoding Identify Critical Catchment Areas for Diabetes Outreach.	2020	Walker, Ashby F and Hu, Hui and Cuttriss, Nicolas and Anez-Zabala, Claudia and Yabut, Katarina and Haller, Michael J and Maahs, David M	Excluded: Study not carried out in LMIC	Search	No
Estimated County-Level Prevalence of Selected Underlying Medical Conditions Associated with Increased Risk for Severe COVID-19 Illness - United States, 2018.	2020	Razzaghi, Hilda and Wang, Yan and Lu, Hua and Marshall, Katherine E and Dowling, Nicole F and Paz-Bailey, Gabriela and Twentyman, Evelyn R and Peacock, Georgina and Greenlund, Kurt J	Excluded: Outcome(s) was(were) not RMNCH	Search	No
Neighborhood Disadvantage and Tobacco Retail Outlet and Vape Shop Outlet Rates.	2020	Wheeler, David C and Do, Elizabeth K and Hayes, Rashelle B and Fugate-Laus, Kendall and Fallavollita, Westley L and Hughes, Colleen and Fuemmeler, Bernard F	Excluded: Study not carried out in LMIC	Search	No
Geographic Variation in the Utilization of and Mortality After Emergency General Surgery Operations in the Northeastern and Southeastern United States.	2020	Becher, Robert D and Jin, Lan and Warren, Joshua L and Gill, Thomas M and DeWane, Michael P and Davis, Kimberly A and Zhang, Yawei	Excluded: Study not carried out in LMIC	Search	No
Lead in New York City's soils: Population growth, land use, and contamination.	2020	Pavilonis, Brian and Maroko, Andrew and Cheng, Zhongqi	Excluded: Study not carried out in LMIC	Search	No
Beyond the pair approximation: Modeling colonization population dynamics.	2020	Rodriguez-Brenes, Ignacio A and Wodarz, Dominik and Komarova, Natalia L	Excluded: Focus was not model-based geospatial estimation for small area estimation	Search	No
Assessing Contamination of Stream Networks near Shale Gas Development Using a New Geospatial Tool.	2020	Agarwal, Amal and Wen, Tao and Chen, Alex and Zhang, Anna Yinqi and Niu, Xianzeng and Zhan, Xiang and Xue, Lingzhou and Brantley, Susan L	Excluded: Study not carried out in LMIC	Search	No
A socio-spatial analysis of pedestrian falls in Aotearoa New Zealand.	2020	Watkins, A and Curl, A and Mavoa, S and Tomintz, M and Todd, V and Dicker, B	Excluded: Study not carried out in LMIC	Search	No
Does community-wide water chlorination reduce hepatitis E virus infections during an outbreak? A geospatial analysis of data from an outbreak in Am Timan, Chad (2016-2017).	2020	Lenglet, Annick and Ehlkes, Lutz and Taylor, Dawn and Fesselet, Jean-Francois and Nassariman, Jean Noel and Ahamat, Abdelkhadir and Chen, Alexandra and Noh, Idriss and Moustapha, Abakar and Spina, Alexander	Excluded: Focus was not model-based geospatial estimation for small area estimation	Search	No
Covid-19: End of the beginning?	2020	Bergquist, Robert and Stengaard, Anna-Sofie	Excluded: Outcome(s) was(were) not RMNCH	Search	No
Optimal Profile Limits for Maternal Mortality Rates (MMR) Influenced by Haemorrhage and Unsafe Abortion in South Sudan.	2020	Makuei, Gabriel and Abdollahian, Mali and Marion, Kaye	Excluded: Focus was not model-based geospatial estimation for small area estimation	Search	No
Food Insecurity Predicts Urban Gun Violence.	2020	Smith, Randi N and Williams, Keneeshia N and Roach, Robert M and Tracy, Brett M	Excluded: Outcome(s) was(were) not RMNCH	Search	No
Expanding access to HPV vaccination in South Carolina through community pharmacies: A geospatial analysis.	2020	Zahnd, Whitney E and Harrison, Sayward E and Stephens, Heather C and Messersmith, Amy R and Brandt, Heather M and Hastings, Tessa J and Eberth, Jan M	Excluded: Study not carried out in LMIC	Search	No
Novel Models to Identify Census Tracts for Hepatitis C Screening Interventions.	2020	Ludden, Thomas and Shade, Lindsay and Thomas, Jeremy and de Hernandez, Brisa Urquieta and Mohanan, Sveta and Russo, Mark W and Leonard, Michael and Zamor, Philippe J and Patterson, Charity G and Tapp, Hazel	Excluded: Study not carried out in LMIC	Search	No
Parasite associations predict infection risk: incorporating co-infections in predictive models for neglected tropical diseases.	2020	Clark, Nicholas J and Owada, Kei and Ruberanziza, Eugene and Ortu, Giuseppina and Umulisa, Irenee and Bayisenge, Ursin and Mbonigaba, Jean Bosco and Mucaca, Jean Bosco and Lancaster, Warren and Fenwick, Alan and Soares MagalhÃ£es, Ricardo J and Mbituyumuremyi, Aimable	Excluded: Outcome(s) was(were) not RMNCH	Search	No
Comparison of World Health Organization and Demographic and Health Surveys data to estimate sub-national deworming coverage in pre-school aged children.	2020	Lo, Nathan C and Gupta, Ribhav and Addiss, David G and Bendavid, Eran and Heft-Neal, Sam and Mikhailov, Alexei and Montresor, Antonio and Mbabazi, Pamela Sabina	Excluded: Focus was not model-based geospatial estimation for small area estimation	Search	No
Forecasting spatial, socioeconomic and demographic variation in COVID-19 health care demand in England and Wales.	2020	Verhagen, Mark D and Brazel, David M and Dowd, Jennifer Beam and Kashnitsky, Ilya and Mills, Melinda C	Excluded: Outcome(s) was(were) not RMNCH	Search	No
Assessment of the outbreak risk, mapping and infection behavior of COVID-19: Application of the autoregressive integrated-moving average (ARIMA) and polynomial models.	2020	Pourghasemi, Hamid Reza and Pouyan, Soheila and Farajzadeh, Zakariya and Sadhasivam, Nitheshnirmal and Heidari, Bahram and Babaei, Sedigheh and Tiefenbacher, John P	Excluded: Outcome(s) was(were) not RMNCH	Search	No
Heavy precipitation and asthma exacerbation risk among children: A case-crossover study using electronic health records linked with geospatial data.	2020	Schinasi, Leah H and Kenyon, ChÃ©n C and Moore, Kari and Melly, Steve and Zhao, Yuzhe and Hubbard, Rebecca and Maltenfort, Mitch and Diez Roux, A V and Forrest, Christopher B and De Roos, Anneclaire J	Excluded: Outcome(s) was(were) not RMNCH	Search	No
Mechanism of Recurrence of Atrial Tachycardia: Comparison Between First Versus Redo Procedures in a High-Resolution Mapping System.	2020	Takigawa, Masateru and Derval, Nicolas and Martin, Claire A and Vlachos, Konstantinos and Denis, Arnaud and Nakatani, Yosuke and Kitamura, Takeshi and Cheniti, Ghassen and Bourier, Felix and Lam, Anna and Martin, Ruairidh and Frontera, Antonio and Thompson, Nathaniel and MassoulliÃ©, GrÃ©goire and Wolf, Michael and Escande, William and AndrÃ©, ClÃ©mentine and Zeng, Li-Jun and Roux, Jean-Rodolphe …	Excluded: Outcome(s) was(were) not RMNCH	Search	No
Nontuberculous Mycobacterial Disease and Molybdenum in Colorado Watersheds.	2020	Lipner, Ettie M and French, Joshua and Bern, Carleton R and Walton-Day, Katherine and Knox, David and Strong, Michael and Prevots, D Rebecca and Crooks, James L	Excluded: Outcome(s) was(were) not RMNCH	Search	No
Temporal and spatial statistical analysis of ambient air quality of Assam (India).	2020	Bhunia, Gouri Sankar and Ding, Ding	Excluded: Outcome(s) was(were) not RMNCH	Search	No
Stop the Bleed: gap analysis and geographical evaluation of incident locations.	2020	Tsui, Michelle and Carroll, Shannon L and Dye, Daniel W and Smedley, W Andrew and Gilbert, Aidan D and Griffin, Russell L and McGwin, Gerald and Stephens, Shannon W and Kerby, Jeffrey D and Jansen, Jan O	Excluded: Study not carried out in LMIC	Search	No
Spatio-temporal data visualization for monitoring of control measures in the prevention of the spread of COVID-19 in Bosnia and Herzegovina.	2020	PonjaviÄ‡, Mirza and KarabegoviÄ‡, Almir and FerhatbegoviÄ‡, Elvir and TahiroviÄ‡, Emin and UzunoviÄ‡, Selma and Travar, Maja and Pilav, Aida and MuliÄ‡, Maida and KarakaÅ¡, Sead and AvdiÄ‡, Nermin and MulabdiÄ‡, Zarina and PaviÄ‡, Goran and BiÄo, Medina and Vasilj, Ivan and MamiÄ‡, Diana and HukiÄ‡, Mirsada	Excluded: Outcome(s) was(were) not RMNCH	Search	No
Road Centerline Data Accumulation for Rescue Workers Whose Expertise Is Not GIS.	2020	Hattori, Kanetoshi and Hattori, Ritsuko and Taneichi, Hiromi and Funada, Chiaki and Ouchi, Junko and Watanabe, Hitomi and Tane, Eriko	Excluded: Outcome(s) was(were) not RMNCH	Search	No
The role of campus greenspace and meditation on college students' mood disturbance.	2020	Ibes, Dorothy C and Forestell, Catherine A	Excluded: Outcome(s) was(were) not RMNCH	Search	No
Geo-mapping of young people in residential aged care.	2020	Zail, Joshua and Eastwood, Kathryn and Bugeja, Lyndal and Bassed, Richard and Ibrahim, Joseph E	Excluded: Study not carried out in LMIC	Search	No
Geographical and Racial Disparities in Head and Neck Cancer Diagnosis in South-Eastern United States: Using Real-World Electronic Medical Records Data.	2020	Mukherjee, Amrita and Idigo, Adeniyi J and Ye, Yuanfan and Wiener, Howard W and Paluri, Ravi and Nabell, Lisle M and Shrestha, Sadeep	Excluded: Study not carried out in LMIC	Search	No
A vulnerability index for COVID-19: spatial analysis at the subnational level in Kenya.	2020	Macharia, Peter M and Joseph, Noel K and Okiro, Emelda A	Excluded: Outcome(s) was(were) not RMNCH	Search	No
Preterm Birth among Infants Exposed to in Utero Ultrafine Particles from Aircraft Emissions.	2020	Wing, Sam E and Larson, Timothy V and Hudda, Neelakshi and Boonyarattaphan, Sarunporn and Fruin, Scott and Ritz, Beate	Excluded: Focus was not model-based geospatial estimation for small area estimation	Search	No
Mapping the Geographic Distribution of Tungiasis in Sub-Saharan Africa.	2020	Deka, Mark A	Excluded: Outcome(s) was(were) not RMNCH	Search	No
Exposure to waste sites and their impact on health: a panel and geospatial analysis of nationally representative data from South Africa, 2008-2015.	2020	Tomita, Andrew and Cuadros, Diego F and Burns, Jonathan K and Tanser, Frank and Slotow, Rob	Excluded: Focus was not model-based geospatial estimation for small area estimation	Search	No
Assessing and modelling vulnerability to dengue in the Mekong Delta of Vietnam by geospatial and time-series approaches.	2020	Pham, Nga T T and Nguyen, Cong T and Vu, Hoa H	Excluded: Outcome(s) was(were) not RMNCH	Search	No
Spatial analysis of PM2.5 concentrations in BogotÃ¡ according to the World Health Organization air quality guidelines for cardiopulmonary diseases, 2014-2015.	2020	RodrÃ­guez-Camargo, Laura Andrea and Sierra-Parada, Ronal Jackson and Blanco-Becerra, Luis Camilo	Excluded: Outcome(s) was(were) not RMNCH	Search	No
Finding hotspots: development of an adaptive spatial sampling approach.	2020	Andrade-Pacheco, Ricardo and Rerolle, Francois and Lemoine, Jean and Hernandez, Leda and MeÃ¯tÃ©, Aboulaye and Juziwelo, Lazarus and Bibaut, AurÃ©lien F and van der Laan, Mark J and Arnold, Benjamin F and Sturrock, Hugh J W	Excluded: Outcome(s) was(were) not RMNCH	Search	No
Impact of a vaccine intervention on county-level rates of acute hepatitis B in West Virginia, 2011-2018.	2020	Tressler, Stacy R and Smith, Gordon S and Hendricks, Brian M	Excluded: Study not carried out in LMIC	Search	No
Employing indicator-based geostatistics and quantitative microbial risk analysis to assess the health risks of groundwater use for household demands on the Pingtung Plain, Taiwan.	2020	Chen, Shih-Kai and Jang, Cheng-Shin and Chang, Chun-Pei	Excluded: Outcome(s) was(were) not RMNCH	Search	No
Insurance status and head and neck radiotherapy interruption disparities in the Mid-Southern United States.	2020	Yarn, Charles and Wakefield, Daniel V and Spencer, Sharon and Martin, Michelle Y and Pisu, Maria and Schwartz, David L	Excluded: Study not carried out in LMIC	Search	No
Identifying spatial variation in the burden of diabetes among women across 640 districts in India: a cross-sectional study.	2020	Singh, Shrikant and Puri, Parul and Subramanian, S V	Excluded: Outcome(s) was(were) not RMNCH	Search	No
Spatio-Temporal Patterns of the 2019-nCoV Epidemic at the County Level in Hubei Province, China.	2020	Yang, Wentao and Deng, Min and Li, Chaokui and Huang, Jincai	Excluded: Outcome(s) was(were) not RMNCH	Search	No
Geospatial Analysis of Neighborhood Deprivation Index (NDI) for the United States by County.	2020	Andrews, Marcus R and Tamura, Kosuke and Claudel, Sophie E and Xu, Samantha and Ceasar, Joniqua N and Collins, Billy S and Langerman, Steven and Mitchell, Valerie M and Baumer, Yvonne and Powell-Wiley, Tiffany M	Excluded: Study not carried out in LMIC	Search	No
The global distribution of lymphatic filariasis, 2000-18: a geospatial analysis.	2020		Excluded: Outcome(s) was(were) not RMNCH	Search	No
Drinking appraisal of coastal groundwater in Bangladesh: An approach of multi-hazards towards water security and health safety.	2020	Md Towfiqul Islam, Abu Reza and Siddiqua, Most Tahmina and Zahid, Anwar and Tasnim, Sikder Sanchita and Rahman, Md Mostafizur	Excluded: Outcome(s) was(were) not RMNCH	Search	No
Pollution characteristics and toxicity of potentially toxic elements in road dust of a tourist city, Guilin, China: Ecological and health risk assessment(â˜†).	2020	Shahab, Asfandyar and Zhang, Hui and Ullah, Habib and Rashid, Audil and Rad, Saeed and Li, Jieyue and Xiao, He	Excluded: Study not carried out in LMIC	Search	No
COVID-19 in Yemen: a crisis within crises.	2020	Mousavi, Seyyed Meysam and Anjomshoa, Mina	Excluded: Outcome(s) was(were) not RMNCH	Search	No
Understanding the spatio-temporal dynamics of meningitis epidemics outside the belt: the case of the Democratic Republic of Congo (DRC).	2020	Mazamay, Serge and Bompangue, Didier and GuÃ©gan, Jean-FranÃ§ois and Muyembe, Jean-Jacques and Raoul, Francis and Broutin, HÃ©lÃ¨ne	Excluded: Outcome(s) was(were) not RMNCH	Search	No
Space-Time Surveillance of Negative Emotions After Consecutive Terrorist Attacks in London.	2020	Dai, Dajun and Wang, Ruixue	Excluded: Study not carried out in LMIC	Search	No
Role of land use and land cover in residential exposures to agricultural pesticide models.	2020	Vannier, ClÃ©mence and Chevrier, CÃ©cile and Hubert-Moy, Laurence	Excluded: Outcome(s) was(were) not RMNCH	Search	No
Density of tobacco advertising around schools.	2020	Nurjanah, N and Manglapy, Y M and Handayani, S and Ahsan, A and Sutomo, R and Dewi, F S T and Chang, P and Kusuma, D	Excluded: Outcome(s) was(were) not RMNCH	Search	No
Crowdsourced Mapping for Healthy Food Accessibility in Dallas, Texas: A Feasibility Study.	2020	McKey, Thomas and Kim, Dohyeong and Seo, SungChul	Excluded: Study not carried out in LMIC	Search	No
Geospatial analysis of the urban and rural/remote distribution of dental services in Scotland, Wales and Northern Ireland.	2020	Jo, Olivia and Kruger, Estie and Tennant, Marc	Excluded: Study not carried out in LMIC	Search	No
Assessment of Ordinary Kriging and Inverse Distance Weighting Methods for Modeling Chromium and Cadmium Soil Pollution in E-Waste Sites in Douala, Cameroon.	2020	Ouabo, Romaric Emmanuel and Sangodoyin, Abimbola Y and Ogundiran, Mary B	Excluded: Outcome(s) was(were) not RMNCH	Search	No
Simultaneous removal and oxidation of arsenic from water by Î´-MnO(2) modified activated carbon.	2020	Wang, Yulong and Liu, Hupeng and Wang, Shaofeng and Li, Xuhui and Wang, Xin and Jia, Yongfeng	Excluded: Outcome(s) was(were) not RMNCH	Search	No
Invasive alien plant species: Their impact on environment, ecosystem services and human health.	2020	Kumar Rai, Prabhat and Singh, J S	Excluded: Outcome(s) was(were) not RMNCH	Search	No
Understanding the characteristics and mechanisms underlying suicide clusters in Australian youth: a comparison of cluster detection methods.	2020	Hill, N T M and Too, L S and Spittal, M J and Robinson, J	Excluded: Study not carried out in LMIC	Search	No
An In-Situ Assessment of Wood-in-Service Using Microwave Technologies, with a Focus on Assessing Hardwood Power Poles.	2020	Brodie, Graham and Thanigasalam, Deepan Babu and Farrell, Peter and Kealy, Allison and French, John R J and Ahmed Shiday, Berhan	Excluded: Outcome(s) was(were) not RMNCH	Search	No
The geriatric trauma patient: A neglected individual in a mature trauma system.	2020	Horst, Michael A and Morgan, Madison E and Vernon, Tawnya M and Bradburn, Eric H and Cook, Alan D and Shtayyeh, Tamer and DÊ¼Andrea, Lauren and Rogers, Frederick B	Excluded: Study not carried out in LMIC	Search	No
Health impact analysis of PM(2.5) from wildfire smoke in Canada (2013-2015, 2017-2018).	2020	Matz, Carlyn J and Egyed, Marika and Xi, Guoliang and Racine, Jacinthe and Pavlovic, Radenko and Rittmaster, Robyn and Henderson, Sarah B and Stieb, David M	Excluded: Study not carried out in LMIC	Search	No
Social and spatial distribution of soil lead concentrations in the City of Santa Ana, California: Implications for health inequities.	2020	Masri, Shahir and LeBrÃ³n, Alana and Logue, Michael and Valencia, Enrique and Ruiz, Abel and Reyes, Abigail and Lawrence, Jean M and Wu, Jun	Excluded: Outcome(s) was(were) not RMNCH	Search	No
The Effects of Urban Containment Policies on Public Health.	2020	Jeon, Jeongbae and Kim, Solhee and Kwon, Sung Moon	Excluded: Outcome(s) was(were) not RMNCH	Search	No
Location as Destiny: Identifying Geospatial Disparities in Radiation Treatment Interruption by Neighborhood, Race, and Insurance.	2020	Wakefield, Daniel V and Carnell, Matthew and Dove, Austin P H and Edmonston, Drucilla Y and Garner, Wesley B and Hubler, Adam and Makepeace, Lydia and Hanson, Ryan and Ozdenerol, Esra and Chun, Stephen G and Spencer, Sharon and Pisu, Maria and Martin, Michelle and Jiang, Bo and Punglia, Rinaa S and Schwartz, David L	Excluded: Study not carried out in LMIC	Search	No
Social Media Data Analytics on Telehealth During the COVID-19 Pandemic.	2020	Massaad, Elie and Cherfan, Patrick	Excluded: Outcome(s) was(were) not RMNCH	Search	No
An Integrated Approach for Spatio-Temporal Cholera Disease Hotspot Relation Mining for Public Health Management in Punjab, Pakistan.	2020	Khalique, Fatima and Khan, Shoab Ahmed and Butt, Wasi Haider and Matloob, Irum	Excluded: Outcome(s) was(were) not RMNCH	Search	No
Learning from suicide deaths in Harris County, Texas.	2020	DeMello, Annalyn S and Yang, Yijiong and Schulte, Joann and Wolf, Dwayne A and Holcomb, John B and Bless, Bethany and DeMeter, Kaeleigh and Wade, Charles E and Drake, Stacy A	Excluded: Study not carried out in LMIC	Search	No
The Geography of Farmworker Health in Colorado: An Examination of Disease Clusters and Healthcare Accessibility.	2020	Deka, Mark A	Excluded: Study not carried out in LMIC	Search	No
Associations of birth outcomes with air pollution and land use characteristics in the Greater Taipei Area.	2020	Santri, Ichtiarini Nurullita and Jiang, Chuen-Bin and Chen, Yi-Hua and Wu, Chih-Da and Zou, Ming-Lun and Chien, Ling-Chu and Lo, Yu-Chun and Chao, Hsing Jasmine	Excluded: Not based on survey data	Search	No
A multimethod approach for county-scale geospatial analysis of emerging infectious diseases: a cross-sectional case study of COVID-19 incidence in Germany.	2020	Scarpone, Christopher and Brinkmann, Sebastian T and GroÃŸe, Tim and Sonnenwald, Daniel and Fuchs, Martin and Walker, Blake Byron	Excluded: Outcome(s) was(were) not RMNCH	Search	No
Occupational Exposure and Ventilation Assessment in New York City Nail Salons.	2020	Harrichandra, Amelia and Roelofs, Cora and Pavilonis, Brian	Excluded: Study not carried out in LMIC	Search	No
National Ambulance Surveillance System: A novel method using coded Australian ambulance clinical records to monitor self-harm and mental health-related morbidity.	2020	Lubman, Dan I and Heilbronn, Cherie and Ogeil, Rowan P and Killian, Jessica J and Matthews, Sharon and Smith, Karen and Bosley, Emma and Carney, Rosemary and McLaughlin, Kevin and Wilson, Alex and Eastham, Matthew and Shipp, Carol and Witt, Katrina and Lloyd, Belinda and Scott, Debbie	Excluded: Study not carried out in LMIC	Search	No
Leveraging Machine Learning Techniques and Engineering of Multi-Nature Features for National Daily Regional Ambulance Demand Prediction.	2020	Lin, Adrian Xi and Ho, Andrew Fu Wah and Cheong, Kang Hao and Li, Zengxiang and Cai, Wentong and Chee, Marcel Lucas and Ng, Yih Yng and Xiao, Xiaokui and Ong, Marcus Eng Hock	Excluded: Outcome(s) was(were) not RMNCH	Search	No
Quantitative assessment of environmental exposure of delivery men in Wuhan.	2020	Yang, Nai and Fu, Rong and Chao, Yi and Liu, Hongbo and Ma, Xiaoya	Excluded: Outcome(s) was(were) not RMNCH	Search	No
An interactive database of Leishmania species distribution in the Americas.	2020	Herrera, Giovanny and BarragÃ¡n, Natalia and Luna, NicolÃ¡s and MartÃ­nez, David and De Martino, Frasella and Medina, JuliÃ¡n and NiÃ±o, Sergio and PÃ¡ez, Luisa and RamÃ­rez, Angie and Vega, Laura and Velandia, Valeria and Vera, Michelle and ZÃºÃ±iga, MarÃ­a Fernanda and Bottin, Marius Jean and RamÃ­rez, Juan David	Excluded: Outcome(s) was(were) not RMNCH	Search	No
Trace metals contamination in groundwater and implications on human health: comprehensive assessment using hydrogeochemical and geostatistical methods.	2020	Brindha, K and Paul, Rajib and Walter, Julien and Tan, Mou Leong and Singh, Mahesh Kumar	Excluded: Outcome(s) was(were) not RMNCH	Search	No
Spatiotemporal Tools for Emerging and Endemic Disease Hotspots in Small Areas: An Analysis of Dengue and Chikungunya in Barbados, 2013-2016.	2020	Lippi, Catherine A and Stewart-Ibarra, Anna M and Romero, Moory and Lowe, Rachel and Mahon, RochÃ© and Van Meerbeeck, Cedric J and Rollock, Leslie and Gittens-St Hilaire, Marquita and Trotman, Adrian R and Holligan, Dale and Kirton, Shane and Borbor-Cordova, Mercy J and Ryan, Sadie J	Excluded: Outcome(s) was(were) not RMNCH	Search	No
Biospytial: spatial graph-based computing for ecological Big Data.	2020	Escamilla Molgora, Juan M and Sedda, Luigi and Atkinson, Peter M	Excluded: Focus was not model-based geospatial estimation for small area estimation	Search	No
A quantitative analysis of the spatial and temporal evolution patterns of the bluetongue virus outbreak in the island of Lesvos, Greece, inÂ 2014.	2020	Malesios, Chrisovalantis and Chatzipanagiotou, Myrsini and Demiris, Nikolaos and Kantartzis, Apostolos and Chatzilazarou, Georgios and Chatzinikolaou, Stauroula and Kostoulas, Polychronis	Excluded: Outcome(s) was(were) not RMNCH	Search	No
A century of National Forest Inventory in Norway - informing past, present, and future decisions.	2020	Breidenbach, Johannes and Granhus, Aksel and Hylen, Gro and Eriksen, Rune and Astrup, Rasmus	Excluded: Study not carried out in LMIC	Search	No
Geographic and socioeconomic disparity in cardiovascular risk factors in Indonesia: analysis of the Basic Health Research 2018.	2020	Adisasmito, Wiku and Amir, Vilda and Atin, Anila and Megraini, Amila and Kusuma, Dian	Excluded: Outcome(s) was(were) not RMNCH	Search	No
Spatiotemporal Characteristics and Driving Force of Ecosystem Health in an Important Ecological Function Region in China.	2020	Shen, Wei and Zheng, Zhicheng and Qin, Yaochen and Li, Yang	Excluded: Outcome(s) was(were) not RMNCH	Search	No
Modeling inpatient and outpatient antibiotic stewardship interventions to reduce the burden of Clostridioides difficile infection in a regional healthcare network.	2020	Rhea, Sarah and Jones, Kasey and Endres-Dighe, Stacy and Munoz, Breda and Weber, David J and Hilscher, Rainer and MacFarquhar, Jennifer and Sickbert-Bennett, Emily and DiBiase, Lauren and Marx, Ashley and Rineer, James and Lewis, James and Bobashev, Georgiy	Excluded: Outcome(s) was(were) not RMNCH	Search	No
A machine learning methodology for real-time forecasting of the 2019-2020 COVID-19 outbreak using Internet searches, news alerts, and estimates from mechanistic models.	2020	Liu, Dianbo and Clemente, Leonardo and Poirier, Canelle and Ding, Xiyu and Chinazzi, Matteo and Davis, Jessica T and Vespignani, Alessandro and Santillana, Mauricio	Excluded: Outcome(s) was(were) not RMNCH	Search	No
Distribution, origin and speciation of soil selenium in the black soil region of Northeast China.	2020	Zhong, Xinlin and Gan, Yiqun and Deng, Yamin	Excluded: Outcome(s) was(were) not RMNCH	Search	No
Spatial analysis of factors associated with HIV infection in Malawi: indicators for effective prevention.	2020	Nutor, Jerry John and Duah, Henry Ofori and Agbadi, Pascal and Duodu, Precious Adade and Gondwe, Kaboni W	Excluded: Focus was not model-based geospatial estimation for small area estimation	Search	No
A retrospective cross-national examination of COVID-19 outbreak in 175 countries: a multiscale geographically weighted regression analysis (January 11-June 28, 2020).	2020	Iyanda, Ayodeji Emmanuel and Adeleke, Richard and Lu, Yongmei and Osayomi, Tolulope and Adaralegbe, Adeleye and Lasode, Mayowa and Chima-Adaralegbe, Ngozi J and Osundina, Adedoyin M	Excluded: Outcome(s) was(were) not RMNCH	Search	No
A case study on pollution and a human health risk assessment of heavy metals in agricultural soils around Sinop province, Turkey.	2020	Baltas, Hasan and Sirin, Murat and GÃ¶kbayrak, Emre and Ozcelik, Ali Erdem	Excluded: Outcome(s) was(were) not RMNCH	Search	No
Using socially-sensed data to infer ZIP level characteristics for the spatiotemporal analysis of drug-related health problems in Maryland.	2020	Cao, Yanjia and Stewart, Kathleen and Factor, Julie and Billing, Amy and Massey, Ebonie and Artigiani, Eleanor and Wagner, Michael and Dezman, Zachary and Wish, Eric	Excluded: Study not carried out in LMIC	Search	No
Automating a Process Convolution Approach to Account for Spatial Information in Imaging Mass Spectrometry Data.	2020	Miller, Cameron and Lawson, Andrew and Chung, Dongjun and Gebregziabher, Mulugeta and Yeh, Elizabeth and Drake, Richard and Hill, Elizabeth	Excluded: Outcome(s) was(were) not RMNCH	Search	No
Spatial analysis and GIS in the study of COVID-19. A review.	2020	Franch-Pardo, Ivan and Napoletano, Brian M and Rosete-Verges, Fernando and Billa, Lawal	Excluded: Outcome(s) was(were) not RMNCH	Search	No
Automated High-Frequency Observations of Physical Activity using Computer Vision.	2020	Carlson, Jordan A and Liu, Bo and Sallis, James F and Hipp, J Aaron and Staggs, Vincent S and Kerr, Jacqueline and Papa, Amy and Dean, Kelsey and Vasconcelos, Nuno M	Excluded: Focus was not model-based geospatial estimation for small area estimation	Search	No
Occurrence, sources and health risks of toxic metal(loid)s in road dust from a mega city (Nanjing) in China.	2020	Wang, Xiaoyu and Liu, Enfeng and Lin, Qi and Liu, Lin and Yuan, Hezhong and Li, Zijun	Excluded: Outcome(s) was(were) not RMNCH	Search	No
An integrated approach to quantifying ecological and human health risks from different sources of soil heavy metals.	2020	Jiang, Hui-Hao and Cai, Li-Mei and Wen, Han-Hui and Hu, Guo-Cheng and Chen, Lai-Guo and Luo, Jie	Excluded: Outcome(s) was(were) not RMNCH	Search	No
Bicycle safety in BogotÃ¡: A seven-year analysis of bicyclists' collisions and fatalities.	2020		Excluded: Outcome(s) was(were) not RMNCH	Search	No
Care and outcomes of urban and non-urban out-of-hospital cardiac arrest patients during the HeartRescue Project in Washington state and North Carolina.	2020	Kragholm, Kristian and Hansen, Carolina Malta and Dupre, Matthew E and Strauss, Benjamin and Tyson, Clark and Monk, Lisa and Pearson, David A and Nelson, R Darrell and FosbÃ¸l, Emil L and Starks, Monique and Jollis, James G and Shin, Jenny and Rea, Thomas and McNally, Bryan and Granger, Christopher B	Excluded: Study not carried out in LMIC	Search	No
Associations between area socioeconomic status, individual mental health, physical activity, diet and change in cardiometabolic risk amongst a cohort of Australian adults: A longitudinal path analysis.	2020	Carroll, Suzanne J and Dale, Michael J and Niyonsenga, Theophile and Taylor, Anne W and Daniel, Mark	Excluded: Not based on survey data	Search	No
A modular framework for multiscale multicellular spatial modeling of viral infection, immune response and drug therapy timing and efficacy in epithelial tissues: A multiscale model of viral infection in epithelial tissues.	2020	Sego, T J and Aponte-Serrano, Josua O and Gianlupi, Juliano Ferrari and Heaps, Samuel R and Breithaupt, Kira and Brusch, Lutz and Osborne, James M and Quardokus, Ellen M and Glazier, James A	Excluded: Outcome(s) was(were) not RMNCH	Search	No
A cross-sectional study of prevalence, distribution, cause, and impact of blood product recalls in the United States.	2020	Alqemlas, Ibrahim and Shankar, Sneha and Handagama, Winode and Felse, P Arthur	Excluded: Study not carried out in LMIC	Search	No
Assessment of groundwater quality around municipal solid waste landfill by using Water Quality Index for groundwater resources and multivariate statistical technique: a case study of the landfill site, Qaem Shahr City, Iran.	2020	Najafi Saleh, Hossein and Valipoor, Sima and Zarei, Asma and Yousefi, Mahmood and Baghal Asghari, Farzaneh and Mohammadi, Ali Akbar and Amiri, Fazzel and Ghalehaskar, Sahar and Mousavi Khaneghah, Amin	Excluded: Outcome(s) was(were) not RMNCH	Search	No
The effects of low-and high-frequency non-invasive transcutaneous auricular vagal nerve stimulation (taVNS) on gastric slow waves evaluated using in vivo high-resolution mapping in porcine.	2020	Sukasem, Atchariya and Cakmak, Yusuf Ozgur and Khwaounjoo, Prashanna and Gharibans, Armen and Du, Peng	Excluded: Outcome(s) was(were) not RMNCH	Search	No
Distribution of malaria patients seeking care in different types of health facilities during the implementation of National Malaria Elimination Programme.	2020	Li, Gang and Zhang, Donglan and Chen, Zhuo and Feng, Da and Chen, Xiaoyu and Tang, Shangfeng and Son, Heejung and Wang, Zhenhua and Xi, Yuanhang and Feng, Zhanchun	Excluded: Focus was not model-based geospatial estimation for small area estimation	Search	No
Neighborhood environment perceptions associate with depression levels and cardiovascular risk among middle-aged and older adults: Data from the Washington, DC cardiovascular health and needs assessment.	2020	Andrews, Marcus R and Ceasar, Joniqua and Tamura, Kosuke and Langerman, Steven D and Mitchell, Valerie M and Collins, Billy S and Baumer, Yvonne and Gutierrez Huerta, Cristhian A and Dey, Amit K and Playford, Martin P and Mehta, Nehal N and Powell-Wiley, Tiffany M	Excluded: Outcome(s) was(were) not RMNCH	Search	No
Effects of meteorological conditions and anthropogenic precursors on ground-level ozone concentrations in Chinese cities.	2020	Liu, Pengfei and Song, Hongquan and Wang, Tuanhui and Wang, Feng and Li, Xiaoyang and Miao, Changhong and Zhao, Haipeng	Excluded: Outcome(s) was(were) not RMNCH	Search	No
Land use regression modelling of PM(2.5) spatial variations in different seasons in urban areas.	2020	Shi, Tuo and Hu, Yuanman and Liu, Miao and Li, Chunlin and Zhang, Chuyi and Liu, Chong	Excluded: Outcome(s) was(were) not RMNCH	Search	No
A Scoping Review of Bikeability Assessment Methods.	2020	Kellstedt, Debra K and Spengler, John O and Foster, Margaret and Lee, Chanam and Maddock, Jay E	Excluded: Outcome(s) was(were) not RMNCH	Search	No
Disentangling how the built environment relates to children's well-being: Participation in leisure activities as a mediating pathway among 8-year-olds based on the Norwegian Mother and Child Cohort Study.	2020	NordbÃ¸, Emma Charlott Andersson and Raanaas, Ruth KjÃ¦rsti and Nordh, Helena and Aamodt, Geir	Excluded: Study not carried out in LMIC	Search	No
Street masking: a network-based geographic mask for easily protecting geoprivacy.	2020	Swanlund, David and Schuurman, Nadine and Zandbergen, Paul and Brussoni, Mariana	Excluded: Study not carried out in LMIC	Search	No
The long-term trend of PM(2.5)-related mortality in China: The effects of source data selection.	2020	Xiao, Qingyang and Liang, Fengchao and Ning, Miao and Zhang, Qiang and Bi, Jianzhao and He, Kebin and Lei, Yu and Liu, Yang	Excluded: Outcome(s) was(were) not RMNCH	Search	No
A Multi-Level Analyses of Charges and Cost of Fall-Related Hospitalizations Among Older Adults: Individual, Hospital, and Geospatial Variation.	2020	Towne, Samuel D and Smith, Matthew Lee and Li, Yajuan and Dowdy, Diane and Ahn, SangNam and Lee, Shinduk and Yoshikawa, Aya and Jiang, Luohua	Excluded: Outcome(s) was(were) not RMNCH	Search	No
geoBoundaries: A global database of political administrative boundaries.	2020	Runfola, Daniel and Anderson, Austin and Baier, Heather and Crittenden, Matt and Dowker, Elizabeth and Fuhrig, Sydney and Goodman, Seth and Grimsley, Grace and Layko, Rachel and Melville, Graham and Mulder, Maddy and Oberman, Rachel and Panganiban, Joshua and Peck, Andrew and Seitz, Leigh and Shea, Sylvia and Slevin, Hannah and Youngerman, Rebecca and Hobbs, Lauren	Excluded: Focus was not model-based geospatial estimation for small area estimation	Search	No
Effectiveness of predicting spatial contaminant distributions at industrial sites using partitioned interpolation method.	2020	Qiao, Pengwei and Yang, Sucai and Wei, Wenxia and Li, Peizhong and Cheng, Yanjun and Liang, Shuang and Lei, Mei and Chen, Tongbin	Excluded: Outcome(s) was(were) not RMNCH	Search	No
Towards defining the surgical workforce for children: a geospatial analysis in Brazil.	2020	Rocha, Thiago Augusto Hernandes and Vissoci, Joao and Rocha, Nubia and Poenaru, Dan and Shrime, Mark and Smith, Emily R and Rice, Henry E	Excluded: Focus was not model-based geospatial estimation for small area estimation	Search	No
A geospatial analysis of two-hour surgical access to district hospitals in South Africa.	2020	Chu, Kathryn M and Dell, Angela J and Moultrie, Harry and Day, Candy and Naidoo, Megan and van Straten, Stephanie and Rayne, Sarah	Excluded: Focus was not model-based geospatial estimation for small area estimation	Search	No
Urban upgrading and levels of interpersonal violence in Cape Town, South Africa: The violence prevention through urban upgrading programme.	2020	Matzopoulos, Richard and Bloch, Kim and Lloyd, Sam and Berens, Chris and Bowman, Brett and Myers, Jonny and Thompson, Mary Lou	Excluded: Focus was not model-based geospatial estimation for small area estimation	Search	No
Risk Modeling of Bat Rabies in the Caribbean Islands.	2020	Morgan, Clint N and Wallace, Ryan M and Vokaty, Alexandra and Seetahal, Janine F R and Nakazawa, Yoshinori J	Excluded: Outcome(s) was(were) not RMNCH	Search	No
Tracking progress towards malaria elimination in China: Individual-level estimates of transmission and its spatiotemporal variation using a diffusion network approach.	2020	Routledge, Isobel and Lai, Shengjie and Battle, Katherine E and Ghani, Azra C and Gomez-Rodriguez, Manuel and Gustafson, Kyle B and Mishra, Swapnil and Unwin, Juliette and Proctor, Joshua L and Tatem, Andrew J and Li, Zhongjie and Bhatt, Samir	Excluded: Focus was not model-based geospatial estimation for small area estimation	Search	No
Area-level deprivation, childhood dental ambulatory sensitive hospitalizations and community water fluoridation: evidence from New Zealand.	2020	Hobbs, Matthew and Wade, Alicia and Jones, Peter and Marek, Lukas and Tomintz, Melanie and Sharma, Kanchan and McCarthy, John and Mattingley, Barry and Campbell, Malcolm and Kingham, Simon	Excluded: Study not carried out in LMIC	Search	No
Modeling Poliovirus Transmission in Borno and Yobe, Northeast Nigeria.	2020	Kalkowska, Dominika A and Franka, Richard and Higgins, Jeff and Kovacs, Stephanie D and Forbi, Joseph C and Wassilak, Steven G F and Pallansch, Mark A and Thompson, Kimberly M	Excluded: Insufficient geographical coverage	Search	No
Absence of mesothelioma risk maintained in an expanded international cohort of cosmetic talc miners and millers.	2020	Ierardi, A Michael and Marsh, Gary M	Excluded: Outcome(s) was(were) not RMNCH	Search	No
Do mobile units contribute to spatial accessibility to mammography for uninsured women?	2020	Hughes, Amy E and Lee, Simon C and Eberth, Jan M and Berry, Emily and Pruitt, Sandi L	Excluded: Study not carried out in LMIC	Search	No
Proximal and contextual correlates of childhood stunting in India: A geo-spatial analysis.	2020	Gupta, Ashish Kumar and Santhya, K G	Excluded: Focus was not model-based geospatial estimation for small area estimation,Remove after full text read	Search	Yes
Methodology to Prioritize Chilean Tailings Selection, According to Their Potential Risks.	2020	Lam, Elizabeth J and MontofrÃ©, Italo L and Ãlvarez, Fernando A and Gaete, Natalia F and Poblete, Diego A and Rojas, Rodrigo J	Excluded: Study not carried out in LMIC	Search	No
Heat stress risk among New York City public school kitchen workers: a quantitative exposure assessment.	2020	Ierardi, A Michael and Pavilonis, Brian	Excluded: Study not carried out in LMIC	Search	No
Analysis of the socio-environmental vulnerability of black and Caucasian pregnant women in Salvador, Bahia, Brazil to the occurrence of microcephaly associated with the congenital syndrome of zika virus.	2020	Santana, Karine de Souza Oliveira and D'Oliveira JÃºnior, Argemiro and De Jesus Bittencourt, Liliane and Nascimento, Marta Mariana and Santos GuimarÃ£es, Isabel Cristina and Soares, ÃŠnio and De Santana Martins Rodgers, Moara and Fradkin, Asha Nicole	Excluded: Not based on survey data	Search	No
Geospatial Mapping of Pediatric Surgical Capacity in North Kivu, Democratic Republic of Congo.	2020	Cairo, Sarah B and Pu, Qiang and Malemo Kalisya, Luc and Fadhili Bake, Jacques and Zaidi, Rene and Poenaru, Dan and Rothstein, David H	Excluded: Outcome(s) was(were) not RMNCH	Search	No
Indian agriculture, air pollution, and public health in the age of COVID.	2020	McDonald, A J and Balwinder-Singh and Jat, M L and Craufurd, P and Hellin, J and Hung, N V and Keil, A and Kishore, A and Kumar, V and McCarty, J L and Pearson, P and Samaddar, A and Shyamsundar, P and Shirsath, P B and Sidhu, H S and Singh, A K and Singh, Sudhanshu and Srivastava, A K and Urban, E and Malik, R K and Gerard, B	Excluded: Outcome(s) was(were) not RMNCH	Search	No
Modelling habitat suitability for occurrence of human tick-borne encephalitis (TBE) cases in Finland.	2020	Uusitalo, Ruut and Siljander, Mika and Dub, TimothÃ©e and Sane, Jussi and Sormunen, Jani J and Pellikka, Petri and Vapalahti, Olli	Excluded: Study not carried out in LMIC	Search	No
Environmental risk mapping of potential abandoned uranium mine contamination on the Navajo Nation, USA, using a GIS-based multi-criteria decision analysis approach.	2020	Lin, Yan and Hoover, Joseph and Beene, Daniel and Erdei, Esther and Liu, Zhuoming	Excluded: Study not carried out in LMIC	Search	No
Fine-Grained Spatiotemporal Analysis of the Impact of Restricting Factories, Motor Vehicles, and Fireworks on Air Pollution.	2020	Yang, Mei and Fan, Hong and Zhao, Kang	Excluded: Outcome(s) was(were) not RMNCH	Search	No
Gender-based vulnerability: combining Pareto ranking and spatial statistics to model gender-based vulnerability in Rohingya refugee settlements in Bangladesh.	2020	Nelson, Erica L and Saade, Daniela Reyes and Gregg Greenough, P	Excluded: Outcome(s) was(were) not RMNCH	Search	No
Fast acquisition with seamless stage translation (FASST) for a trimodal x-ray breast imaging system.	2020	Zhang, Ran and Fowler, Amy M and Wilke, Lee G and Kelcz, Frederick and Garrett, John W and Chen, Guang-Hong and Li, Ke	Excluded: Focus was not model-based geospatial estimation for small area estimation	Search	No
A Geospatial Bibliometric Review of the HIV/AIDS Epidemic in the Russian Federation.	2020	Gray Neils, Megan E and Pfaeffle, Herman O I and Kulatti, Art T and Titova, Alena and Lyles, Galina S and Plotnikova, Yulia and Zorkaltseva, Elena and Ogarkov, Oleg B and Vitko, Serhiy M and Dillingham, Rebecca A and Heysell, Scott K	Excluded: Study not carried out in LMIC	Search	No
Remediation of PBDEs-metal co-contaminated soil by the combination of metal stabilization, persulfate oxidation and bioremediation.	2020	Ma, Jing and Zhang, Qi and Chen, Fu and Zhu, Qianlin and Wang, Yifei and Liu, Gangjun	Excluded: Outcome(s) was(were) not RMNCH	Search	No
Predictive Analytics for Retention in Care in an Urban HIV Clinic.	2020	Ramachandran, Arthi and Kumar, Avishek and Koenig, Hannes and De Unanue, Adolfo and Sung, Christina and Walsh, Joe and Schneider, John and Ghani, Rayid and Ridgway, Jessica P	Excluded: Study not carried out in LMIC	Search	No
Exploring Spatially Non-Stationary and Scale-Dependent Responses of Ecosystem Services to Urbanization in Wuhan, China.	2020	Zhang, Yan and Liu, Yanfang and Pan, Jiawei and Zhang, Yang and Liu, Dianfeng and Chen, Huiting and Wei, Junqing and Zhang, Ziyi and Liu, Yaolin	Excluded: Focus was not model-based geospatial estimation for small area estimation	Search	No
Pharmacies and features of the built environment associated with opioid overdose: A geospatial comparison of rural and urban regions in Alabama, USA.	2020	Chichester, Keith and Drawve, Grant and GimÃ©nez-Santana, Alejandro and Sisson, Michelle and McCleskey, Brandi and Dye, Daniel W and Walker, Jeffery and Mrug, Sylvie and Cropsey, Karen	Excluded: Study not carried out in LMIC	Search	No
Investigating foods and beverages sold and advertised in deprived urban neighbourhoods in Ghana and Kenya: a cross-sectional study.	2020	Green, Mark Alan and Pradeilles, Rebecca and Laar, Amos and Osei-Kwasi, Hibbah and Bricas, Nicolas and Coleman, Nathaniel and Klomegah, Senam and Wanjohi, Milka Njeri and Tandoh, Akua and Akparibo, Robert and Aryeetey, Richmond Nii Okai and Griffiths, Paula and Kimani-Murage, Elizabeth W and Mensah, Kobby and Muthuri, Stella and Zotor, Francis and Holdsworth, Michelle	Excluded: Outcome(s) was(were) not RMNCH	Search	No
Geographical accessibility in assessing bypassing behaviour for inpatient neonatal care, Bungoma County-Kenya.	2020	Ocholla, Ian A and Agutu, Nathan O and Ouma, Paul O and Gatungu, Daniel and Makokha, Felistas O and Gitaka, Jesse	Excluded: Insufficient geographical coverage	Search	No
Evaluating the integrity of forested riparian buffers over a large area using LiDAR data and Google Earth Engine.	2020	Zurqani, Hamdi A and Post, Christopher J and Mikhailova, Elena A and Cope, Michael P and Allen, Jeffery S and Lytle, Blake A	Excluded: Focus was not model-based geospatial estimation for small area estimation	Search	No
The Spatial Allocation of Hospitals With Negative Pressure Isolation Rooms in Korea: Are We Prepared for New Outbreaks?	2020	Kim, Hyoungah and Kim, Dohyeong and Paul, Christopher and Lee, Chang Kil	Excluded: Outcome(s) was(were) not RMNCH	Search	No
Simultaneous QSM and metabolic imaging of the brain using SPICE: Further improvements in data acquisition and processing.	2020	Guo, Rong and Zhao, Yibo and Li, Yudu and Wang, Tianyao and Li, Yao and Sutton, Brad and Liang, Zhi-Pei	Excluded: Outcome(s) was(were) not RMNCH	Search	No
Global, Regional, and National Burden of Calcific Aortic Valve and Degenerative Mitral Valve Diseases, 1990-2017.	2020	Yadgir, Simon and Johnson, Catherine Owens and Aboyans, Victor and Adebayo, Oladimeji M and Adedoyin, Rufus Adesoji and Afarideh, Mohsen and Alahdab, Fares and Alashi, Alaa and Alipour, Vahid and Arabloo, Jalal and Azari, Samad and Barthelemy, Celine M and Benziger, Catherine P and Berman, Adam E and Bijani, Ali and Carrero, Juan J and Carvalho, FÃ©lix and Daryani, Ahmad and DurÃ£es, Andre R and …	Excluded: Outcome(s) was(were) not RMNCH	Search	No
Universal mental health screening with a focus on suicidal behaviour using smartphones in a Mexican rural community: protocol for the SMART-SCREEN population-based survey.	2020	Arenas-CastaÃ±eda, Pavel E and Aroca Bisquert, Fuensanta and Martinez-Nicolas, Ismael and Castillo EspÃ­ndola, Luis A and Barahona, Igor and Maya-HernÃ¡ndez, Cynthya and Lavana HernÃ¡ndez, Martha Miriam and Manrique MirÃ³n, Paulo CÃ©sar and Alvarado Barrera, Daniela Guadalupe and TreviÃ±o Aguilar, Erik and Barrios NÃºÃ±ez, AxayÃ¡catl and De Jesus Carlos, Giovanna and Vildosola GarcÃ©s, Anabel and…	Excluded: Focus was not model-based geospatial estimation for small area estimation	Search	No
Leveraging mobile phones to attain sustainable development.	2020	Rotondi, Valentina and Kashyap, Ridhi and Pesando, Luca Maria and Spinelli, Simone and Billari, Francesco C	Excluded: Focus was not model-based geospatial estimation for small area estimation	Search	No
Improving response to out-of-hospital cardiac arrest: The verified responder program pilot.	2020	Blackwood, Jennifer and Mancera, Michael and Bavery, Scott and Carbon, Christopher and Daya, Mohamud and VanKeulen, Brent and Alteneder, Dana N and Helm, Jeff and Robertson, Jeremy and Charbonneau, Julie and Nania, James M and Schaeffer, Brian and Lopez, Mike and Loncon, Tim and Collins, Bryan and Charter, Michael and Jorgenson, Dawn B and Gao, Mengqi and Price, Richard and Rea, Thomas	Excluded: Study not carried out in LMIC	Search	No
The Effect of Socioeconomic Factors on Spatiotemporal Patterns of PM(2.5) Concentration in Beijing-Tianjin-Hebei Region and Surrounding Areas.	2020	Wang, Wenting and Zhang, Lijun and Zhao, Jun and Qi, Mengge and Chen, Fengrui	Excluded: Outcome(s) was(were) not RMNCH	Search	No
Schistosoma haematobium infection and environmental factors in Southwestern Tanzania: AÂ cross-sectional, population-based study.	2020	Manz, Kirsi M and Kroidl, Inge and Clowes, Petra and Gerhardt, Martina and Nyembe, Wilbrod and Maganga, Lucas and Assisya, Weston and Ntinginya, Nyanda E and Berger, Ursula and Hoelscher, Michael and Saathoff, Elmar	Excluded: Outcome(s) was(were) not RMNCH	Search	No
Does ethnic density influence community participation in mass participation physical activity events? The case of parkrun in England.	2020	Smith, Robert and Schneider, Paul and Bullas, Alice and Haake, Steve and Quirk, Helen and Cosulich, Rami and Goyder, Elizabeth	Excluded: Study not carried out in LMIC	Search	No
Prenatal airshed pollutants and preterm birth in an observational birth cohort study in Detroit, Michigan, USA.	2020	Cassidy-Bushrow, Andrea E and Burmeister, Charlotte and Lamerato, Lois and Lemke, Lawrence D and Mathieu, Maureen and O'Leary, Brendan F and Sperone, F Gianluca and Straughen, Jennifer K and Reiners, John J Jr	Excluded: Study not carried out in LMIC	Search	No
Concordance and Discordance in the Geographic Distribution of Childhood Obesity and Pediatric Type 2 Diabetes in New York City.	2020	Osorio, Marcela and Koziatek, Christian A and Gallagher, Mary Pat and Recaii, Jessie and Weinstein, Meryle and Thorpe, Lorna E and Elbel, Brian and Lee, David C	Excluded: Study not carried out in LMIC	Search	No
[Spatial modeling of leprosy in the state of Bahia, Brazil, (2001-2015) and social determinants of health].	2020	Souza, Carlos Dornels Freire de and Medronho, Roberto de Andrade and Santos, Franklin GerÃ´nimo Bispo and MagalhÃ£es, MÃ´nica de Avelar Figueiredo Mafra and Luna, Carlos Feitosa	Excluded: Outcome(s) was(were) not RMNCH	Search	No
Comprehending the lack of access to maternal and neonatal emergency care: Designing solutions based on a space-time approach.	2020	Cristina da Silva, NÃºbia and Rocha, Thiago Augusto Hernandes and Amaral, Pedro Vasconcelos and Elahi, Cyrus and ThumÃ©, Elaine and Thomaz, Erika BÃ¡rbara Abreu Fonseca and Queiroz, Rejane Christine de Sousa and Vissoci, JoÃ£o Ricardo Nickenig and Staton, Catherine and Facchini, Luiz Augusto	Excluded: Not based on survey data	Search	No
Spatial patterns in prostate Cancer-specific mortality in Pennsylvania using Pennsylvania Cancer registry data, 2004-2014.	2020	Wang, Ming and Wasserman, Emily and Geyer, Nathaniel and Carroll, Rachel M and Zhao, Shanshan and Zhang, Lijun and Hohl, Raymond and Lengerich, Eugene J and McDonald, Alicia C	Excluded: Study not carried out in LMIC	Search	No
Identification and characterization of tweets related to the 2015 Indiana HIV outbreak: A retrospective infoveillance study.	2020	Cai, Mingxiang and Shah, Neal and Li, Jiawei and Chen, Wen-Hao and Cuomo, Raphael E and Obradovich, Nick and Mackey, Tim K	Excluded: Study not carried out in LMIC	Search	No
Identification of the potential risk areas for soil heavy metal pollution based on the source-sink theory.	2020	Jia, Xiaolin and Fu, Tingting and Hu, Bifeng and Shi, Zhou and Zhou, Lianqing and Zhu, Youwei	Excluded: Outcome(s) was(were) not RMNCH	Search	No
Leveraging big data for public health: Mapping malaria vector suitability in Malawi with Google Earth Engine.	2020	Frake, April N and Peter, Brad G and Walker, Edward D and Messina, Joseph P	Excluded: Outcome(s) was(were) not RMNCH	Search	No
Association of Neighborhood-Level Disadvantage With Cerebral and Hippocampal Volume.	2020	Hunt, Jack F V and Buckingham, William and Kim, Alice J and Oh, Jennifer and Vogt, Nicholas M and Jonaitis, Erin M and Hunt, Tenah K and Zuelsdorff, Megan and Powell, Ryan and Norton, Derek and Rissman, Robert A and Asthana, Sanjay and Okonkwo, Ozioma C and Johnson, Sterling C and Kind, Amy J H and Bendlin, Barbara B	Excluded: Outcome(s) was(were) not RMNCH	Search	No
A systematic review of changing malaria disease burden in sub-Saharan Africa since 2000: comparing model predictions and empirical observations.	2020	Kamau, Alice and Mogeni, Polycarp and Okiro, Emelda A and Snow, Robert W and Bejon, Philip	Excluded: Focus was not model-based geospatial estimation for small area estimation	Search	No
The physical demands of professional soccer goalkeepers throughout a week-long competitive microcycle and transiently throughout match-play.	2020	White, Anthony and Hills, Samuel P and Hobbs, Matthew and Cooke, Carlton B and Kilduff, Liam P and Cook, Christian and Roberts, Craig and Russell, Mark	Excluded: Outcome(s) was(were) not RMNCH	Search	No
Clostridioides difficile infection in US hospitals: a national inpatient sample study.	2020	Ramai, Daryl and Dang-Ho, Khoi Paul and Lewis, Chris and Fields, Paul J and Ofosu, Andrew and Barakat, Mohamed and Aamar, Ali and Ofori, Emmanuel and Lai, Jonathan and Lanke, Gandhi and Dhaliwal, Amaninder and Reddy, Madhavi and Gasperino, James	Excluded: Study not carried out in LMIC	Search	No
The Annual American Men's Internet Survey of Behaviors of Men Who Have Sex With Men in the United States: 2017 Key Indicators Report.	2020	Zlotorzynska, Maria and Cantu, Cera and Rai, Ramona and Sullivan, Patrick and Sanchez, Travis	Excluded: Study not carried out in LMIC	Search	No
DNA metabarcoding and spatial modelling link diet diversification with distribution homogeneity in European bats.	2020	Alberdi, Antton and Razgour, Orly and Aizpurua, Ostaizka and Novella-Fernandez, Roberto and Aihartza, Joxerra and Budinski, Ivana and Garin, Inazio and IbÃ¡Ã±ez, Carlos and Izagirre, EÃ±aut and Rebelo, Hugo and Russo, Danilo and Vlaschenko, Anton and Zhelyazkova, Violeta and ZrnÄiÄ‡, Vida and Gilbert, M Thomas P	Excluded: Outcome(s) was(were) not RMNCH	Search	No
Spatial clustering of food insecurity and its association with depression: a geospatial analysis of nationally representative South African data, 2008-2015.	2020	Tomita, Andrew and Cuadros, Diego F and Mabhaudhi, Tafadzwanashe and Sartorius, Benn and Ncama, Busisiwe P and Dangour, Alan D and Tanser, Frank and Modi, Albert T and Slotow, Rob and Burns, Jonathan K	Excluded: Focus was not model-based geospatial estimation for small area estimation	Search	No
A Lattice-Tip Temperature-Controlled Radiofrequency Ablation Catheter for Wide Thermal Lesions: First-in-Human Experience With Atrial Fibrillation.	2020	Anter, Elad and NeuÅ¾il, Petr and Rackauskas, Gediminas and Peichl, Petr and Aidietis, Audrius and Kautzner, Josef and Nakagawa, Hiroshi and Jackman, Warren M and Natale, Andrea and Reddy, Vivek Y	Excluded: Outcome(s) was(were) not RMNCH	Search	No
Mapping trends in insecticide resistance phenotypes in African malaria vectors.	2020	Hancock, Penelope A and Hendriks, Chantal J M and Tangena, Julie-Anne and Gibson, Harry and Hemingway, Janet and Coleman, Michael and Gething, Peter W and Cameron, Ewan and Bhatt, Samir and Moyes, Catherine L	Excluded: Outcome(s) was(were) not RMNCH	Search	No
Evaluating insecticide resistance across African districts to aid malaria control decisions.	2020	Moyes, Catherine L and Athinya, Duncan K and Seethaler, Tara and Battle, Katherine E and Sinka, Marianne and Hadi, Melinda P and Hemingway, Janet and Coleman, Michael and Hancock, Penelope A	Excluded: Outcome(s) was(were) not RMNCH	Search	No
Leg Amputations Among Texans Remote From Experienced Surgical Care.	2020	Barshes, Neal R and Uribe-Gomez, Alex and Sharath, Sherene E and Mills, Joseph L Sr and Rogers, Selwyn O Jr	Excluded: Study not carried out in LMIC	Search	No
Assessing the Impact of a Rapidly Scaled Virtual Urgent Care in New York City During the COVID-19 Pandemic.	2020	Koziatek, Christian A and Rubin, Ada and Lakdawala, Viraj and Lee, David C and Swartz, Jordan and Auld, Elizabeth and Smith, Silas W and Reddy, Harita and Jamin, Catherine and Testa, Paul and Femia, Robert and Caspers, Christopher	Excluded: Outcome(s) was(were) not RMNCH	Search	No
Impact of EMS bypass to endovascular capable hospitals: geospatial modeling analysis of the US STRATIS registry.	2020	Mueller-Kronast, Nils and Froehler, Michael T and Jahan, Reza and Zaidat, Osama and Liebeskind, David and Saver, Jeffrey L	Excluded: Not based on survey data	Search	No
Modifying the pre-pitch entry practices of professional soccer substitutes may contribute towards improved movement-related performance indicators on match-day: A case study.	2020	Hills, Samuel P and Barrett, Stephen and Hobbs, Matthew and Barwood, Martin J and Radcliffe, Jon N and Cooke, Carlton B and Russell, Mark	Excluded: Outcome(s) was(were) not RMNCH	Search	No
Children's unscheduled primary and emergency care in Ireland: a multimethod approach to understanding decision making, trends, outcomes and parental perspectives (CUPID): project protocol.	2020	McAuliffe, Eilish and Hamza, Moayed and McDonnell, ThÃ©rÃ¨se and Nicholson, Emma and De BrÃºn, Aoife and Barrett, Michael and Brunsdon, Christopher and Bury, Gerard and Collins, Claire and Deasy, Conor and Fitzsimons, John and Galligan, Marie and Hensey, Conor	Excluded: Study not carried out in LMIC	Search	No
A Deep Artificial Neural Network-Based Model for Prediction of Underlying Cause of Death From Death Certificates: Algorithm Development and Validation.	2020	Falissard, Louis and Morgand, Claire and Roussel, Sylvie and Imbaud, Claire and Ghosn, Walid and Bounebache, Karim and Rey, GrÃ©goire	Excluded: Focus was not model-based geospatial estimation for small area estimation	Search	No
Spatio-temporal variation and source changes of potentially toxic elements in soil on a typical plain of the Yangtze River Delta, China (2002-2012).	2020	Hu, Bifeng and Zhou, Yin and Jiang, Yefeng and Ji, Wenjun and Fu, Zhiyi and Shao, Shuai and Li, Shuo and Huang, Mingxiang and Zhou, Lianqing and Shi, Zhou	Excluded: Outcome(s) was(were) not RMNCH	Search	No
Cd and Pb bioaccumulation in Eurasian watermilfoil (Myriophyllum spicatum) in relation to the role of metal contents in wetland sediments.	2020	Zamani-Ahmadmahmoodi, Rasool and Gharahi, Nasrin and Martin, JosÃ© Antonio RodrÃ­guez and Aazami, Jaber and Jafari, Ali and Bahmani, Mohsen and JimÃ©nez-Ballesta, Raimundo	Excluded: Outcome(s) was(were) not RMNCH	Search	No
Comparison of Random Forest Model and Frequency Ratio Model for Landslide Susceptibility Mapping (LSM) in Yunyang County (Chongqing, China).	2020	Wang, Yue and Sun, Deliang and Wen, Haijia and Zhang, Hong and Zhang, Fengtai	Excluded: Outcome(s) was(were) not RMNCH	Search	No
Assessment of potentially toxic pollutants and urban livability in a typical resource-based city, China.	2020	Tan, Min and Zhao, Hua and Li, Gang and Qu, Junfeng	Excluded: Outcome(s) was(were) not RMNCH	Search	No
The Area Deprivation Index: A novel tool for harmonizable risk assessment in Alzheimer's disease research.	2020	Zuelsdorff, Megan and Larson, Jamie L and Hunt, Jack F V and Kim, Alice J and Koscik, Rebecca L and Buckingham, William R and Gleason, Carey E and Johnson, Sterling C and Asthana, Sanjay and Rissman, Robert A and Bendlin, Barbara B and Kind, Amy J H	Excluded: Outcome(s) was(were) not RMNCH	Search	No
Imitation dynamics in the mitigation of the novel coronavirus disease (COVID-19) outbreak in Wuhan, China from 2019 to 2020.	2020	Zhao, Shi and Stone, Lewi and Gao, Daozhou and Musa, Salihu S and Chong, Marc K C and He, Daihai and Wang, Maggie H	Excluded: Outcome(s) was(were) not RMNCH	Search	No
The impact of anthropogenic and environmental factors on human rabies cases in China.	2020	Yu, Jing and Xiao, Hong and Yang, Weihong and Dellicour, Simon and Kraemer, Moritz U G and Liu, Yonghong and Cai, Jun and Huang, Zheng X Y and Zhang, Yuzhen and Feng, Yun and Huang, Wenli and Zhang, Hailin and Gilbert, Marius and Tian, Huaiyu	Excluded: Outcome(s) was(were) not RMNCH	Search	No
Who are more exposed to PM2.5 pollution: A mobile phone data approach.	2020	Guo, Huagui and Li, Weifeng and Yao, Fei and Wu, Jiansheng and Zhou, Xingang and Yue, Yang and Yeh, Anthony G O	Excluded: Outcome(s) was(were) not RMNCH	Search	No
A framework for assessing neuropsychiatric phenotypes by using smartphone-based location data.	2020	Jongs, Niels and Jagesar, Raj and van Haren, Neeltje E M and Penninx, Brenda W J H and Reus, Lianne and Visser, Pieter J and van der Wee, Nic J A and Koning, Ina M and Arango, Celso and Sommer, Iris E C and Eijkemans, Marinus J C and Vorstman, Jacob A and Kas, Martien J	Excluded: Focus was not model-based geospatial estimation for small area estimation	Search	No
Clinical and Imaging Characteristics in Patients with SARS-CoV-2 Infection and Acute Intracranial Hemorrhage.	2020	Nawabi, Jawed and Morotti, Andrea and Wildgruber, Moritz and Boulouis, Gregoire and Kraehling, Hermann and Schlunk, Frieder and Can, Elif and Kniep, Helge and Thomalla, GÃ¶tz and Psychogios, Marios and Hamm, Bernd and Fiehler, Jens and Hanning, Uta and Sporns, Peter	Excluded: Outcome(s) was(were) not RMNCH	Search	No
Pharmacy-based methadone dispensing and drive time to methadone treatment in five states within the United States: A cross-sectional study.	2020	Joudrey, Paul J and Chadi, Nicholas and Roy, Payel and Morford, Kenneth L and Bach, Paxton and Kimmel, Simeon and Wang, Emily A and Calcaterra, Susan L	Excluded: Study not carried out in LMIC	Search	No
The effect of exposure to long working hours on ischaemic heart disease: A systematic review and meta-analysis from the WHO/ILO Joint Estimates of the Work-related Burden of Disease and Injury.	2020	Li, Jian and Pega, Frank and Ujita, Yuka and Brisson, Chantal and Clays, Els and Descatha, Alexis and Ferrario, Marco M and Godderis, Lode and Iavicoli, Sergio and Landsbergis, Paul A and Metzendorf, Maria-Inti and Morgan, Rebecca L and Pachito, Daniela V and Pikhart, Hynek and Richter, Bernd and Roncaioli, Mattia and Rugulies, Reiner and Schnall, Peter L and Sembajwe, Grace and Trudel, Xavier an…	Excluded: Focus was not model-based geospatial estimation for small area estimation	Search	No
Disparities in Distribution of Particulate Matter Emissions from US Coal-Fired Power Plants by Race and Poverty Status After Accounting for Reductions in Operations Between 2015 and 2017.	2020	Richmond-Bryant, Jennifer and Mikati, Ihab and Benson, Adam F and Luben, Thomas J and Sacks, Jason D	Excluded: Outcome(s) was(were) not RMNCH	Search	No
Surveillance-based evidence: elimination of schistosomiasis as a public health problem in the Peoples' Republic of China.	2020	Xu, Jing and Li, Shi-Zhu and Zhang, Li-Juan and Bergquist, Robert and Dang, Hui and Wang, Qiang and Lv, Shan and Wang, Tian-Ping and Lin, Dan-Dan and Liu, Jian-Bing and Ren, Guang-Hui and Yang, Kun and Liu, Yang and Dong, Yi and Zhang, Shi-Qing and Zhou, Xiao-Nong	Excluded: Outcome(s) was(were) not RMNCH	Search	No
Mapping geographical inequalities in access to drinking water and sanitation facilities in low-income and middle-income countries, 2000-17.	2020		Excluded: Outcome(s) was(were) not RMNCH	Search	No
A global database of soil nematode abundance and functional group composition.	2020	van den Hoogen, Johan and Geisen, Stefan and Wall, Diana H and Wardle, David A and Traunspurger, Walter and de Goede, Ron G M and Adams, Byron J and Ahmad, Wasim and Ferris, Howard and Bardgett, Richard D and Bonkowski, Michael and Campos-Herrera, Raquel and Cares, Juvenil E and Caruso, Tancredi and de Brito Caixeta, Larissa and Chen, Xiaoyun and Costa, Sofia R and Creamer, Rachel and da Cunha E …	Excluded: Outcome(s) was(were) not RMNCH	Search	No
Modelagem espacial da hansenÃ­ase no estado da Bahia, Brasil, (2001-2015) e determinantes sociais da saÃºde	2020		Excluded: Outcome(s) was(were) not RMNCH	Search	No
Modelagem espacial da hansenÃ­ase no estado da Bahia, Brasil, (2001-2015) e determinantes sociais da saÃºde	2020		Excluded: Outcome(s) was(were) not RMNCH	Search	No
Evaluation and Geostatistical Study of Toxicological Risk by Water Ingestion with Al, Ba, Fe and Pb in Communities Close to Industrial Areas in the Brazilian Amazon	2020	Oliveira Augusto F. S. de, Pereira Simone F P Silva Thiago M e Rocha Ronaldo M Costa Hemilton C da Silva Cleber S e Nogueira Daniel P Santos Davis C dos Santos Luciana P	Excluded: Outcome(s) was(were) not RMNCH	Search	No
Assessment of designed landscapes and their management practices in selected capital cities in Nigeria	2020	Owolabi Christiana Olusola, Ogunsajo Oluwole Olawale Bodunde Jacob Goke Olubode Olusegun Olufemi	Excluded: Outcome(s) was(were) not RMNCH	Search	No
Towards precision public health: Geospatial analytics and sensitivity/specificity assessments to inform liver cancer prevention	2020	Lynch, S M and Wiese, D and Ortiz, A and Sorice, K A and Nguyen, M and GonzÃ¡lez, E T and Henry, K A	Excluded: Outcome(s) was(were) not RMNCH	Search	No
Developing a geospatial measure of change in core temperature for migrating persons in the Mexico-U.S. border region	2020	Chambers, S N and McMahan, B and Bongers, C.C.W.G.	Excluded: Outcome(s) was(were) not RMNCH	Search	No
Spatial distribution, risk assessment and influence factors of terrestrial gamma radiation dose in China	2020	Feng, W and Zhang, Y and Li, Y and Wang, P and Zhu, C and Shi, L and Hou, X and Qie, X	Excluded: Outcome(s) was(were) not RMNCH	Search	No
Disparate on-site access to water, sanitation, and food storage heighten the risk of COVID-19 spread in Sub-Saharan Africa	2020	Ekumah, B and Armah, F A and Yawson, D O and Quansah, R and Nyieku, F E and Owusu, S A and Odoi, J O and Afitiri, A.-R.	Excluded: Outcome(s) was(were) not RMNCH	Search	No
Geospatial Modeling Suggests Threats from Stormy Seas to Rhode Island's Coastal Septic Systems	2020	Cox, A H and Dowling, M J and Loomis, G W and Engelhart, S E and Amador, J A	Excluded: Study not carried out in LMIC	Search	No
Does smallholder maize intensification reduce deforestation? Evidence from Zambia	2020	Pelletier, J and Ngoma, H and Mason, N M and Barrett, C B	Excluded: Outcome(s) was(were) not RMNCH	Search	No
Global threat of arsenic in groundwater	2020	Podgorski, J and Berg, M	Excluded: Outcome(s) was(were) not RMNCH	Search	No
Out-patient visits for gastrointestinal cancer at a quaternary South African hospitalâ€“trends and geospatial distribution	2020	Moodley, Y and Madiba, T	Excluded: Outcome(s) was(were) not RMNCH	Search	No
Mapping service user needs to inform a supervised injecting room location in Cork, Ireland, EU	2020	Horan, J A and Van Hout, M C	Excluded: Study not carried out in LMIC	Search	No
A geospatial approach to assess health coverage and scaling-up of healthcare facilities	2020	Bakimchandra, O and Oinam, J and Kajal, R K	Excluded: Outcome(s) was(were) not RMNCH	Search	No
Climatesmart agriculture and REDD+ implementation: Indian perspective	2020	Ahmad, F and Farooq, A and Goparaju, L and Rizvi, J	Excluded: Outcome(s) was(were) not RMNCH	Search	No
Geospatial and hot spot analysis of paediatric tuberculosis infection in Bohol, Philippines	2020	Leining, L M and Gatchalian, S R and Gunter, S M and Castillo-Carandang, N T and Mandalakas, A M and Cruz, A T and McCormick, J B and Murray, K O	Excluded: Outcome(s) was(were) not RMNCH	Search	No
Wildfire and infant health: a geospatial approach to estimating the health impacts of wildfire smoke exposure	2020	Mccoy, S J and Zhao, X	Excluded: Focus was not model-based geospatial estimation for small area estimation	Search	No
An open source toolbox for integrating freshwater social-ecological indicators in basin management	2020	Shaad, K and Alt, H	Excluded: Outcome(s) was(were) not RMNCH	Search	No
Spatial modelling of under-five mortality in lesotho with reference to 2014 demographic and health surveillance dataset	2020	Zondi, M M and Mwambi, H G and Melesse, S F	Excluded: Focus was not model-based geospatial estimation for small area estimation	Search	Yes
COVID-19: Local/regional inequalities and impacts over critical healthcare infrastructure in Brazil	2020	de Sousa, W C and GonÃ§alves, D A and Cruz, D B	Excluded: Outcome(s) was(were) not RMNCH	Search	No
Geospatial relationship of trauma and violent crime: An analysis of violent crime and trauma center utilization	2020	Colosimo, C and Yon, J R and Ballesteros, S R and Walsh, N and Talukder, A and Ham, P B and Abuzeid, A M and Mentzer, C J	Excluded: Outcome(s) was(were) not RMNCH	Search	No
Urban Heat Management and the Legacy of Redlining	2020	Wilson, B	Excluded: Outcome(s) was(were) not RMNCH	Search	No
Arsenic-fluoride co-contamination in groundwater: Background and anomalies in a volcanic-sedimentary aquifer in central Italyrsenic -fluoride co-contamination in groundwater: Background and anomalies in a volcanic-sedimentary aquifer in central Italy	2020	Parrone, Daniele and Ghergo, Stefano and Frollini, Eleonora and Rossi, David and Preziosi, Elisabetta	Excluded: Outcome(s) was(were) not RMNCH	Search	No
Explore spatio-temporal PM2.5 features in northern Taiwan using machine learning techniques	2020	Chang, Fi-John and Chang, Li-Chiu and Kang, Che-Chia and Wang, Yi-Shin and Huang, Angela	Excluded: Outcome(s) was(were) not RMNCH	Search	No
Modelling hourly spatio-temporal PM2.5 concentration in wildfire scenarios using dynamic linear models	2020	Sanchez-Balseca, Joseph and Perez-Foguet, Agusti	Excluded: Outcome(s) was(were) not RMNCH	Search	No
Towards sustainable wastewater management: A spatial multi-criteria framework to site the Land-FILTER system in a complex urban environment	2020	Kanwal, Shamsa and Sajjad, Muhammad and Gabriel, Hamza Farooq and Hussain, Ejaz	Excluded: Outcome(s) was(were) not RMNCH	Search	No
Accumulation of potentially toxic elements in agricultural soil and scenario analysis of cadmium inputs by fertilization: A case study in Quzhou county	2020	Zhuang, Zhong and Mu, Hong-yu and Fu, Ping-nan and Wan, Ya-nan and Yu, Yao and Wang, Qi and Li, Hua-fen	Excluded: Outcome(s) was(were) not RMNCH	Search	No
Analysing water-borne diseases susceptibility in Kolkata Municipal Corporation using WQI and GIS based Kriging interpolation	2020	Ali, Sk Ajim and Ahmad, Ateeque	Excluded: Outcome(s) was(were) not RMNCH	Search	No
An energy-aware multi-sensor geo-fog paradigm for mission critical applications	2020	Mishra, Moumita and Roy, Sayan Kumar and Mukherjee, Anwesha and De, Debashis and Ghosh, Soumya K and Buyya, Rajkumar	Excluded: Outcome(s) was(were) not RMNCH	Search	No
Geospatial assessment of ecosystem health of coastal urban wetlands in Ghana	2020	Ekumah, Bernard and Armah, Frederick Ato and Afrifa, Ernest K A and Aheto, Denis Worlanyo and Odoi, Justice Odoiquaye and Afitiri, Abdul-Rahaman	Excluded: Outcome(s) was(were) not RMNCH	Search	No
Distribution and source identification of potentially toxic elements in agricultural soils through high-resolution sampling	2020	Fan, Manman and Margenot, Andrew J and Zhang, Huan and Lal, Rattan and Wu, Jingtao and Wu, Pengbao and Chen, Furong and Gao, Chao	Excluded: Outcome(s) was(were) not RMNCH	Search	No
Contamination characteristics, source apportionment, and health risk assessment of heavy metals in agricultural soil in the Hexi Corridor	2020	Wang, Feifei and Guan, Qingyu and Tian, Jing and Lin, Jinkuo and Yang, Yanyan and Yang, Liqin and Pan, Ninghui	Excluded: Outcome(s) was(were) not RMNCH	Search	No
Development of novel hybridized models for urban flood susceptibility mapping	2020	Rahmati, Omid and Darabi, Hamid and Panahi, Mahdi and Kalantari, Zahra and Naghibi, Seyed Amir and Santos Ferreira, Carla Sofia and Kornejady, Aiding and Karimidastenaei, Zahra and Mohammadi, Farnoush and Stefanidis, Stefanos and Bui, Dieu Tien and Haghighi, Ali Torabi	Excluded: Outcome(s) was(were) not RMNCH	Search	No
Surface water quality assessment with reference to trace metals in River Mahanadi and its tributaries, India	2020	Hussain, Jakir and Dubey, Arati and Hussain, Ikbal and Arif, Mohd and Shankar, Ajay	Excluded: Outcome(s) was(were) not RMNCH	Search	No
Assessment of groundwater quality based on GIS and geochemical methods: coastal aquifer of Bouficha (North-Eastern Tunisia)	2020	Hamzaoui-Azaza, Fadoua and Ameur, Meriem and Chaouch, Refka and Ben Cheikha, Lilia and Gueddari, Moncef and Carrillo-Rivera, Jose J	Excluded: Outcome(s) was(were) not RMNCH	Search	No
Spatial distribution of magnetic material in urban road dust classified by land use and type of road in San Luis Potosi, Mexico	2020	Aguilera, Anahi and Morales, Juan Julio and Goguitchaichvili, Avto and Garcia-Oliva, Felipe and Armendariz-Arnez, Cynthia and Quintana, Patricia and Bautista, Francisco	Excluded: Outcome(s) was(were) not RMNCH	Search	No
A DECISION SUPPORT SYSTEM FOR CROP WATER REQUIREMENT ESTIMATION USING ADVANCED GEOSPATIAL TECHNIQUES	2020	Javed, Muhammad Asif and Ahmad, Sajid Rashid	Excluded: Outcome(s) was(were) not RMNCH	Search	No
Implications of Low Carbon City Sustainability Strategies for 2050	2020	Harris, Steve and Weinzettel, Jan and Levin, Gregor	Excluded: Outcome(s) was(were) not RMNCH	Search	No
Spatial distribution, mobility and potential health risks of arsenic and lead concentrations in semiarid fine top-soils of Durango City, Mexico	2020	Sosa-Rodriguez, Fabiola S and Vazquez-Arenas, Jorge and Ponce Pena, Patricia and Escobedo-Bretado, Miguel A and Castellanos-Juarez, Francisco X and Labastida, Israel and Lara, Rene H	Excluded: Outcome(s) was(were) not RMNCH	Search	No
Combining geospatial analyses to optimize quality reference values of rare earth elements in soils	2020	Atanazio Cruz Silva, Cinthia Maria Cordeiro and Nascimento, Rennan Cabral and da Silva, Yuri Jacques and Barbosa, Ronny Sobreira and da Silva, Ygor Jacques and do Nascimento, Clistenes Williams and van Straaten, Peter	Excluded: Outcome(s) was(were) not RMNCH	Search	No
A geospatial infodemic: Mapping Twitter conspiracy theories of COVID-19	2020	Stephens, Monica	Excluded: Outcome(s) was(were) not RMNCH	Search	No
Quantifying in fluences of interacting anthropogenic-natural factors on trace element accumulation and pollution risk in karst soil	2020	Tao, Huan and Liao, Xiaoyong and Li, You and Xu, Chengdong and Zhu, Ganghui and Cassidy, Daniel P	Excluded: Outcome(s) was(were) not RMNCH	Search	No
Modelling and predicting the spatial dispersion of skin cancer considering environmental and socio-economic factors using a digital earth approach	2020	Masoumi, Zohreh and van Genderen, John L and Mesgari, Mohammad Sadi	Excluded: Outcome(s) was(were) not RMNCH	Search	No
Geospatial Assessment of Soil Erosion Intensity and Sediment Yield Using the Revised Universal Soil Loss Equation (RUSLE) Model	2020	Maqsoom, Ahsen and Aslam, Bilal and Hassan, Usman and Kazmi, Zaheer Abbas and Sodangi, Mahmoud and Tufail, Rana Faisal and Farooq, Danish	Excluded: Outcome(s) was(were) not RMNCH	Search	No
Analysis of Green Spaces by Utilizing Big Data to Support Smart Cities and Environment: A Case Study About the City Center of Shanghai	2020	Liu, Qi and Ullah, Hidayat and Wan, Wanggen and Peng, Zhangyou and Hou, Li and Qu, Tong and Haidery, Saqib Ali	Excluded: Outcome(s) was(were) not RMNCH	Search	No
Urban Green Space Distribution Related to Land Values in Fast-Growing Megacities, Mumbai and Jakarta-Unexploited Opportunities to Increase Access to Greenery for the Poor	2020	Hwang, Yun Hye and Nasution, Ivan Kurniawan and Amonkar, Deepika and Hahs, Amy	Excluded: Outcome(s) was(were) not RMNCH	Search	No
Assessment of Cd-Pb Pollution in Soils of the Youjiang River Basin, South China	2020	Mao, Zhengli and Zhao, Huamei and Qin, Zhuoping	Excluded: Outcome(s) was(were) not RMNCH	Search	No
Evaluating Residential Segregation's Relation to the Clustering of Poor Health across American Cities	2020	Gibbons, Joseph and Yang, Tse-Chuan and Brault, Elizabeth and Barton, Michael	Excluded: Study not carried out in LMIC	Search	No
Satellite image-based investigation of the seasonal variations in the hydrological connectivity of a large floodplain (Poyang Lake, China)	2020	Liu, Xinggen and Zhang, Qi and Li, Yunliang and Tan, Zhiqiang and Werner, Adrian D	Excluded: Outcome(s) was(were) not RMNCH	Search	No
A Review of the Sustainability Concept and the State of SDG Monitoring Using Remote Sensing	2020	Estoque, Ronald C	Excluded: Focus was not model-based geospatial estimation for small area estimation	Search	No
Estimation of Hourly near Surface Air Temperature Across Israel Using an Ensemble Model	2020	Zhou, Bin and Erell, Evyatar and Hough, Ian and Shtein, Alexandra and Just, Allan C and Novack, Victor and Rosenblatt, Jonathan and Kloog, Itai	Excluded: Outcome(s) was(were) not RMNCH	Search	No
Impact of Encroachment and Hyderabad City Effluents on Pinyari Canal	2020	Mahessar, Ali Asghar and Ansari, Kamran and Qureshi, Abdul Latif and Mukwana, Kishan Chand and Pathan, Ashafaque and Kori, Shafi Muhammad	Excluded: Outcome(s) was(were) not RMNCH	Search	No
Assessment of Drain Water Used for Irrigation in the Delhi Region	2020	Ouabo, Romaric Emmanuel and Sangodoyin, Abimbola Y and Ogundiran, Mary B	Excluded: Outcome(s) was(were) not RMNCH	Search	No
Spatial modelling of particulate matter air pollution sensor measurements collected by community scientists while cycling, land use regression with spatial cross-validation, and applications of machine learning for data correction	2020	Adams, Matthew D and Massey, Felix and Chastko, Karl and Cupini, Calvin	Excluded: Outcome(s) was(were) not RMNCH	Search	No
Estimating local-scale urban heat island intensity using nighttime light satellite imageries	2020	Sun, Yeran and Wang, Shaohua and Wang, Yu	Excluded: Outcome(s) was(were) not RMNCH	Search	No
Geospatial disease risk modeling for the identification of potential areas of encephalitis in a subtropical region of India: a micro-level case study of Gorakhpur tehsil	2020	Tyagi, Nutan and Sahoo, Santanu	Excluded: Outcome(s) was(were) not RMNCH	Search	No
Environmental justice and outdoor recreation opportunities: A spatially explicit assessment in Oslo metropolitan area, Norway	2020	Suarez, Marta and Barton, David N and Cimburova, Zofie and Rusch, Graciela M and Gomez-Baggethun, Erik and Onaindia, Miren	Excluded: Study not carried out in LMIC	Search	No
Estimating spatio-temporal air temperature in London (UK) using machine learning and earth observation satellite data	2020	dos Santos, Rochelle Schneider	Excluded: Study not carried out in LMIC	Search	No
Terrain attributes and forage productivity predict catchment-scale soil organic carbon stocks	2020	Devine, Scott M and O'Geen, Anthony T and Liu, Han and Jin, Yufang and Dahlke, Helen E and Larsen, Royce E and Dahlgren, Randy A	Excluded: Outcome(s) was(were) not RMNCH	Search	No
Use of Arcellinida (testate lobose amoebae) arsenic tolerance limits as a novel tool for biomonitoring arsenic contamination in lakes	2020	Nasser, Nawaf A and Patterson, R Timothy and Roe, Helen M and Galloway, Jennifer M and Falck, Hendrik and Sanei, Hamed	Excluded: Outcome(s) was(were) not RMNCH	Search	No
Suitability analysis for municipal landfill site selection using fuzzy analytic hierarchy process and geospatial technique	2020	Ali, Sk Ajim and Ahmad, Ateeque	Excluded: Outcome(s) was(were) not RMNCH	Search	No
Emission stations location selection based on conditional measurement GAN data	2020	Xu, Zhenyi and Kang, Yu and Cao, Yang	Excluded: Outcome(s) was(were) not RMNCH	Search	No
Remote Sensing and Multi-Criteria Evaluation for Malaria Risk Mapping to Support Indoor Residual Spraying Prioritization in the Central Highlands of Madagascar	2020	Rakotoarison, Hobiniaina Anthonio and Rasamimalala, Mampionona and Rakotondramanga, Jean Marius and Ramiranirina, Brune and Franchard, Thierry and Kapesa, Laurent and Razafindrakoto, Jocelyn and Guis, Helene and Tantely, Luciano Michael and Girod, Romain and Rakotoniaina, Solofoarisoa and Baril, Laurence and Piola, Patrice and Rakotomanana, Fanjasoa	Excluded: Outcome(s) was(were) not RMNCH	Search	No
Urban Niche Assessment: An Approach Integrating Social Media Analysis, Spatial Urban Indicators and Geo-Statistical Techniques	2020	Bernetti, Iacopo and Sottini, Veronica Alampi and Bambi, Lorenzo and Barbierato, Elena and Borghini, Tommaso and Capecchi, Irene and Saragosa, Claudio	Excluded: Outcome(s) was(were) not RMNCH	Search	No
Ethics and Best Practices for Mapping Archaeological Sites	2020	Smith, Cecilia	Excluded: Outcome(s) was(were) not RMNCH	Search	No
Elucidating the differentiation of soil heavy metals under different land uses with geographically weighted regression and self-organizing map	2020	Wang, Zhan and Xiao, Jun and Wang, Lingqing and Liang, Tao and Guo, Qingjun and Guan, Yunlan and Rinklebe, Joerg	Excluded: Outcome(s) was(were) not RMNCH	Search	No
A geographical exploration of environmental and land use characteristics of suicide in the greater Toronto area	2020	Vaz, Eric and Shaker, Richard R and Cusimano, Michael D	Excluded: Outcome(s) was(were) not RMNCH	Search	No
Geostatistical mapping and quantitative source apportionment of potentially toxic elements in top- and sub-soils: A case of suburban area in Beijing, China	2020	Duan, Xu-Chuan and Yu, Hong-Hui and Ye, Tian-Rui and Huang, Yong and Li, Jun and Yuan, Guo-Li and Albanese, Stefano	Excluded: Outcome(s) was(were) not RMNCH	Search	No
Ecological risk assessment and source identification of heavy metal pollution in vegetable bases of Urumqi, China, using the positive matrix factorization (PMF) method	2020	Kuerban, Mireadili and Maihemuti, Balati and Waili, Yizaitiguli and Tuerhong, Tuerxun	Excluded: Outcome(s) was(were) not RMNCH	Search	No
Modeling arsenic content in Brazilian soils: What is relevant?	2020	de Menezes, Michele Duarte and Alves Bispo, Fabio Henrique and Faria, Wilson Missina and Marcolino Goncalves, Mariana Gabriele and Curi, Nilton and Guimaraes Guilherme, Luiz Roberto	Excluded: Outcome(s) was(were) not RMNCH	Search	No
Geographic distribution of heavy metals and identification of their sources in soils near large, open-pit coal mines using positive matrix factorization	2020	Cheng, Wei and Lei, Shaogang and Bian, Zhengfu and Zhao, Yibo and Li, Yuncong and Gan, Yandong	Excluded: Outcome(s) was(were) not RMNCH	Search	No
Identification of cholera hotspots in Zambia: A spatiotemporal analysis of cholera data from 2008 to 2017	2020	Mwaba, John and Debes, Amanda K and Shea, Patrick and Mukonka, Victor and Chewe, Orbrie and Chisenga, Caroline and Simuyandi, Michelo and Kwenda, Geoffrey and Sack, David and Chilengi, Roma and Ali, Mohammad	Excluded: Outcome(s) was(were) not RMNCH	Search	No
Elemental Analysis of Tea Leaves (Camellia Sinensis) and Their Own Soils at Eastern Black Sea Region in Turkey	2020	Aksoy, Canan and Kabaoglu, Hatice and Apaydin, Gokhan and Safi, Aziz and Tirasoglu, Engin	Excluded: Outcome(s) was(were) not RMNCH	Search	No
Low-Cost Sensors for Urban Noise Monitoring Networks-A Literature Review	2020	Picaut, Judicael and Can, Arnaud and Fortin, Nicolas and Ardouin, Jeremy and Lagrange, Mathieu	Excluded: Focus was not model-based geospatial estimation for small area estimation	Search	No
Accessibility Analysis for Healthcare Centers using Gravity Model and Geospatial Techniques	2020	Rekha, Shanmathi R and Wajid, Shayesta and Radhakrishnan, Nisha and Mathew, Samson	Excluded: Focus was not model-based geospatial estimation for small area estimation	Search	No
Low-cost NO2 monitoring and predictions of urban exposure using universal kriging and land-use regression modelling in Mysore, India	2020	Nori-Sarma, Amruta and Thimmulappa, Rajesh K and Venkataramana, G V and Fauzie, Azis K and Dey, Sumit K and Venkareddy, Lalith K and Berman, Jesse D and Lane, Kevin J and Fong, Kelvin C and Warren, Joshua L and Bell, Michelle L	Excluded: Outcome(s) was(were) not RMNCH	Search	No
Updating Lead and Copper Rule Sample- Site Selection: Best Practices From an Innovative Pilot Program	2020	Arnold, Roger B and Wang, Luke and Lopez, Talle and James, Sophie and Blute, Nicole	Excluded: Outcome(s) was(were) not RMNCH	Search	No
Layers of Marginality: An Exploration of Visibility, Impressions, and Cultural Context on Geospatial Apps for Men Who Have Sex With Men in Mumbai, India	2020	Birnholtz, Jeremy and Rawat, Shruta and Vashista, Richa and Baruah, Dicky and Dange, Alpana and Boyer, Anne-Marie	Excluded: Outcome(s) was(were) not RMNCH	Search	No
Quantitative assessment of floodplain functionality using an index of integrity	2020	Karpack, Marissa N and Morrison, Ryan R and McManamay, Ryan A	Excluded: Outcome(s) was(were) not RMNCH	Search	No
Spatial Epidemiology of the Stony-Coral-Tissue-Loss Disease in Florida	2020	Muller, Erinn M and Sartor, Constance and Alcaraz I, Nicholas and van Woesik, Robert	Excluded: Outcome(s) was(were) not RMNCH	Search	No
Assessment of heavy metal and soil organic carbon by portable X-ray fluorescence spectrometry and NixPro (TM) sensor in landfill soils of India	2020	Mukhopadhyay, Swagata and Chakraborty, Somsubhra and Bhadoria, P B S and Li, Bin and Weindorf, David C	Excluded: Outcome(s) was(were) not RMNCH	Search	No
Mapping spatial distribution of particulate matter using Kriging and Inverse Distance Weighting at supersites of megacity Delhi	2020	Shukla, Komal and Kumar, Prashant and Mann, Gaurav S and Khare, Mukesh	Excluded: Outcome(s) was(were) not RMNCH	Search	No
GEOSPATIAL ANALYSIS OF THE DISTRIBUTION OF AIR POLLUTANT EMISSIONS IN TEHRAN WITH A FOCUS ON ENVIRONMENTAL JUSTICE	2020	Ghorbani, Sareh and Salehi, Esmail and Faryadi, Shahrzad and Jafari, Hamid Reza	Excluded: Outcome(s) was(were) not RMNCH	Search	No
Spatio-temporal Patterns of Land Use/Land Cover Change in the Bhutan-Bengal Foothill Region Between 1987 and 2019: Study Towards Geospatial Applications and Policy Making	2020	Chamling, Meelan and Bera, Biswajit	Excluded: Outcome(s) was(were) not RMNCH	Search	No
Use of ordinary cokriging with magnetic susceptibility for mapping lead concentrations in soils of an urban contaminated site	2020	Golden, Nessa and Zhang, Chaosheng and Potito, Aaron and Gibson, Paul J and Bargary, Norma and Morrison, Liam	Excluded: Outcome(s) was(were) not RMNCH	Search	No
Spatio-Temporal Response of Vegetation Indices to Rainfall and Temperature in A Semiarid Region	2020	Olmos-Trujillo, Edith and Gonzalez-Trinidad, Julian and Junez-Ferreira, Hugo and Pacheco-Guerrero, Anuard and Bautista-Capetillo, Carlos and Avila-Sandoval, Claudia and Galvan-Tejada, Eric	Excluded: Outcome(s) was(were) not RMNCH	Search	No
Large-scale spatial network models: An application to modeling information diffusion through the homeless population of San Francisco	2020	Almquist, Zack W	Excluded: Outcome(s) was(were) not RMNCH	Search	No
Multilevel regression and poststratification as a modeling approach for estimating population quantities in large population health studies: A simulation study	2020	Downes, Marnie and Carlin, John B	Excluded: Outcome(s) was(were) not RMNCH	Search	No
Emergency room visits for chronic obstructive pulmonary disease in Illinois counties: An epidemiological study based on the Social Ecological Model	2020	McDaniel, Justin T	Excluded: Outcome(s) was(were) not RMNCH	Search	No
Systematic review and meta-analysis of bovine cysticercosis in Brazil: current knowledge and way forward	2020	Rossi, Gabriel Augusto Marques and Van Damme, Inge and Gabriel, Sarah	Excluded: Focus was not model-based geospatial estimation for small area estimation	Search	No
Representativity and Networked Interference in Data-Rich Field Experiments: A Large-Scale RCT in Rural Mexico	2020	Noriega, Alejandro and Pentland, Alex	Excluded: Outcome(s) was(were) not RMNCH	Search	No
Exploratory Research of CO2, Noise and Metabolic Energy Expenditure in Lisbon Commuting	2020	Soares, Angelo and Catita, Cristina and Silva, Carla	Excluded: Outcome(s) was(were) not RMNCH	Search	No
A Tale of Two Parasites: Statistical Modelling to Support Disease Control Programmes in Africa	2020	Diggle, Peter J and Giorgi, Emanuele and Atsame, Julienne and Ella, Sylvie Ntsame and Ogoussan, Kisito and Gass, Katherine	Excluded: Outcome(s) was(were) not RMNCH	Search	No
Prevention of Disasters Related to Extreme Natural Ground Deformation Events by Applying Spatial Modeling in Urban Areas (Quito, Ecuador)	2020	Cando-Jacome, Marcelo and Martinez-Grana, Antonio and Valdes, Virginia	Excluded: Outcome(s) was(were) not RMNCH	Search	No
A Decadal Climatology of Chemical, Physical, and Optical Properties of Ambient Smoke in the Western and Southeastern United States	2020	Bian, Qijing and Ford, Bonne and Pierce, Jeffrey R and Kreidenweis, Sonia M	Excluded: Study not carried out in LMIC	Search	No
Prevalence of left-handedness in China 2011: small-area estimates	2020	Xu, Hongwei	Excluded: Outcome(s) was(were) not RMNCH	Search	No
A Systematic Spatial and Temporal Sentiment Analysis on Geo-Tweets	2020	Hu, Tao and She, Bing and Duan, Lian and Yue, Han and Clunis, Julaine	Excluded: Focus was not model-based geospatial estimation for small area estimation	Search	No
Grand challenges for the spatial information community	2020	Wang, Leye and Wolfson, Ouri	Excluded: Focus was not model-based geospatial estimation for small area estimation	Search	No
Geospatial analyses to determine academic success factors in California's K-12 education	2020	Chew, Brianna and Satpathy, Asish and Wong, Elaine	Excluded: Study not carried out in LMIC	Search	No
Climate Smart Agriculture, need for 21st century to achieve socio-economic and climate resilience agriculture in India: A geospatial perspective	2020	Ahmad, Firoz and Talukdar, Nazimur Rahman and Uddin, Meraj and Goparaju, Laxmi	Excluded: Outcome(s) was(were) not RMNCH	Search	No
Particulate matter modelling techniques for epidemiological studies of open biomass fire smoke exposure: a review	2020	Johnson, Amanda L and Abramson, Michael J and Dennekamp, Martine and Williamson, Grant J and Guo, Yuming	Excluded: Outcome(s) was(were) not RMNCH	Search	No
AnÃ¡lisis espacio-temporal del SARS-COV-2 en Cali, Colombia TT - SARS-coV-2 spatio - temporal analysis in Cali, Colombia	2020	Cuartas, Daniel E and Arango-LondoÃ±o, David and GuzmÃ¡n-Escarria, Gissel and MuÃ±oz, Edgar and Caicedo, Diana and Ortega, Delia and FandiÃ±o-Losada, AndrÃ©s and Mena, Jorge and Torres, Miyerlandi and Barrera, Lena and MÃ©ndez, FabiÃ¡n	Excluded: Outcome(s) was(were) not RMNCH	Search	No
ClÃºster espacial de mortalidad por cÃ¡ncer de mama en Ecuador TT - Space cluster of mortality for breast cancer in Ecuador	2020	Jaramillo-Feijoo, Leyda Elizabeth and Galindo-Villardon, MarÃ­a PurificaciÃ³n and Real-Cotto, Jhony Joe and GonzÃ¡lez-Rugel, JosÃ© Luis and Idrovo-Madezco, Segundo Enrique	Excluded: Outcome(s) was(were) not RMNCH	Search	No
AnÃ¡lisis espacial de las concentraciones de PM25 en BogotÃ¡ segÃºn los valores de las guÃ­as de la calidad del aire de la OrganizaciÃ³n Mundial de la Salud para enfermedades cardiopulmonares, 2014-2015 TT - Spatial analysis of PM2.5 concentrations in BogotÃ¡ according to the World Health Organization air quality guidelines for cardiopulmonary diseases, 2014-2015	2020	RodrÃ­guez-Camargo, Laura Andrea and Sierra-Parada, Ronal Jackson and Blanco-Becerra, Luis Camilo	Excluded: Outcome(s) was(were) not RMNCH	Search	No
COVID-19 no municÃ­pio do Rio de Janeiro: anÃ¡lise espacial da ocorrÃªncia dos primeiros casos e Ã³bitos confirmados TT - COVID-19 en la ciudad de Rio de Janeiro: anÃ¡lisis espacial de la ocurrencia de los primeros casos y muertes confirmadas TT - COVID-19 in the city of Rio de Janeiro: spatial analysis of first confirmed cases and deaths	2020	Cavalcante, JoÃ£o Roberto and Abreu, Ariane de Jesus Lopes de	Excluded: Outcome(s) was(were) not RMNCH	Search	No
Spatial distribution of Chagas disease and its correlation with health services TT - DistribuciÃ³n espacial de la enfermedad de Chagas y su correlaciÃ³n con los servicios sanitÃ¡rios TT - DistribuiÃ§Ã£o espacial da doenÃ§a de Chagas e sua correlaÃ§Ã£o com os serviÃ§os de saÃºde	2020	Cardoso, Luana Pastana and Paiva, Thayse Reis and Nogueira, Laura Maria Vidal and GuimarÃ£es, Ricardo JosÃ© de Paula Souza e and Rodrigues, Ivaneide Leal AtaÃ­de and AndrÃ©, Suzana Rosa	Excluded: Outcome(s) was(were) not RMNCH	Search	No
Geospatial analysis of births with congenital disorders, ParanÃ¡, 2008-2015: ecological study TT - AnÃ¡lisis geoespacial de los nacimientos con anomalÃ­as congÃ©nitas, ParanÃ¡, 2008-2015: un estudio ecolÃ³gico TT - AnÃ¡lise geoespacial dos nascimentos com anomalias congÃªnitas, ParanÃ¡, 2008-2015: estudo ecolÃ³gico	2020	Freire, MÃ¡rcia Helena de Souza and Barros, Ana Paula de Morais Maia and Andrade, Luciano de and Nihei, Oscar Kenji and Fontes, KÃ¡tia Biagio	Excluded: Focus was not model-based geospatial estimation for small area estimation	Search	No
Geospatial suicide clusters and emergency responses: An analysis of text messages to a crisis service.	2019	Larsen, Mark E and Torok, Michelle and Huckvale, Kit and Reda, Bilal and Berrouiguet, Sofian and Christensen, Helen	Excluded: Outcome(s) was(were) not RMNCH	Search	No
Genomic diversity and transmission dynamics of M. tuberculosis in Africa: a systematic review and meta-analysis.	2019	Mekonnen, D and Derbie, A and Abeje, A and Shumet, A and Kassahun, Y and Nibret, E and Munshea, A and Bobosha, K and Wassie, L and Biadglegne, F and Aseffa, A and Sack, U	Excluded: Focus was not model-based geospatial estimation for small area estimation	Search	No
Malaria hot spot along the foothills of Rakhine state, Myanmar: geospatial distribution of malaria cases in townships targeted for malaria elimination.	2019	Khine, San Kyawt and Kyaw, Nang Thu Thu and Thekkur, Pruthu and Lin, Zaw and Thi, Aung	Excluded: Insufficient geographical coverage	Search	No
Travel time to health facilities in areas of outbreak potential: maps for guiding local preparedness and response.	2019	Hulland, E N and Wiens, K E and Shirude, S and Morgan, J D and Bertozzi-Villa, A and Farag, T H and Fullman, N and Kraemer, M U G and Miller-Petrie, M K and Gupta, V and Reiner, R C and Rabinowitz, P and Wasserheit, J N and Bell, B P and Hay, S I and Weiss, D J and Pigott, D M	Excluded: Focus was not model-based geospatial estimation for small area estimation	Search	No
{Changes in the spatial distribution of the under-five mortality rate: Small-area analysis of 122 DHS surveys in 262 subregions of 35 countries in Africa}	2019	Li, Zehang and Hsiao, Yuan and Godwin, Jessica and Martin, Bryan D and Wakefield, Jon and Clark, Samuel J and Hug, Lucia and Sharrow, David and Zhong, Kai and You, Danzhen and Ho, Jessica and Mahanani, Wahyu Retno and Fat, Doris Ma and Grove, John and Strong, Kathleen Louise and Suzuki, Emi and Gaigbe-Togbe, Victor and Gerl and , Patrick and Andreev, Kirill and Gu, Danan and Spoorenberg, Thomas a…	Excluded: Focus was not model-based geospatial estimation for small area estimation	Search	Yes
Geospatial analysis of dengue emergence in rural areas in the Southern Province of Sri Lanka.	2019	Mutucumarana, Charmaine P and Bodinayake, Champica K and Nagahawatte, Ajith and Devasiri, Vasantha and Kurukulasooriya, Ruvini and Anuradha, Thamali and De Silva, Aruna Dharshan and Janko, Mark M and Ã˜stbye, Truls and Gubler, Duane J and Woods, Christopher W and Reller, Megan E and Tillekeratne, L Gayani and Lantos, Paul M	Excluded: Outcome(s) was(were) not RMNCH	Search	No
A Geospatial Analysis of Access to Ethnic Food Retailers in Two Michigan Cities: Investigating the Importance of Outlet Type within Active Travel Neighborhoods.	2019	Rybarczyk, Greg and Taylor, Dorceta and Brines, Shannon and Wetzel, Richard	Excluded: Study not carried out in LMIC	Search	No
[Spatial distribution of hemoglobin in children aged 0-2 years in China in 2013].	2019	Li, Shujuan and Yu, Dongmei and Zhao, Liyun	Excluded: Outcome(s) was(were) not RMNCH	Search	Yes
"Geospatial Mapping as a Guide for Resource Allocation Among Burn Centers in India".	2019	Ranganathan, Kavitha and Mouch, Charles A and Chung, Michael and Mathews, Ian B and Cederna, Paul S and Sabapathy, Raja R and Raghavendran, Krishnan and Singhal, Maneesh	Excluded: Outcome(s) was(were) not RMNCH	Search	No
Geographically distributed data should be analyzed with spatial epidemiologic methods.	2019	Garrett-Mayer, Elizabeth	Excluded: Focus was not model-based geospatial estimation for small area estimation	Search	No
Use of SOPARC to assess physical activity in parks: do race/ethnicity, contextual conditions, and settings of the target area, affect reliability?	2019	Marquet, Oriol and Hipp, J Aaron and Alberico, Claudia and Huang, Jing-Huei and Fry, Dustin and Mazak, Elizabeth and Lovasi, Gina S and Floyd, Myron F	Excluded: Outcome(s) was(were) not RMNCH	Search	No
Addressing the data guardian and geospatial scientist collaborator dilemma: how to share health records for spatial analysis while maintaining patient confidentiality.	2019	Ajayakumar, Jayakrishnan and Curtis, Andrew J and Curtis, Jacqueline	Excluded: Outcome(s) was(were) not RMNCH	Search	No
Small area estimation and hotspot identification of opioid use disorder among military veterans living in the Southern United States.	2019	Albright, David L and McDaniel, Justin and Kertesz, Stefan and Seal, David and Prather, Katie and English, Thomas and Laha-Walsh, Kirsten	Excluded: Study not carried out in LMIC	Search	No
Analyzing Targeted Violence Against Medical Workers and EVD Incidence in the 2018-19 Democratic Republic of the Congo Outbreak Using Vector Autoregression and Granger Causality.	2019	Mueller, Erik D and Rebmann, Terri	Excluded: Outcome(s) was(were) not RMNCH	Search	No
Macroimmunology: the drivers and consequences of spatial patterns in wildlife immune defense.	2019	Becker, Daniel J and Albery, Gregory F and Kessler, Maureen K and Lunn, Tamika J and Falvo, Caylee A and CzirjÃ¡k, GÃ¡bor Ã and Martin, Lynn B and Plowright, Raina K	Excluded: Outcome(s) was(were) not RMNCH	Search	No
Response to letters regarding "Occupational exposures to cosmetic talc and risk of mesothelioma: an updated pooled cohort and statistical power analysis with consideration of latency period".	2019	Marsh, Gary M and Ierardi, A Michael and Benson, Stacey M and Finley, Brent L	Excluded: Outcome(s) was(were) not RMNCH	Search	No
Does competition affect the clinical decision-making of dentists? A geospatial analysis.	2019	Ghoneim, Abdulrahman and Yu, Bonnie and Lawrence, Herenia P and Glogauer, Michael and Shankardass, Ketan and QuiÃ±onez, Carlos	Excluded: Outcome(s) was(were) not RMNCH	Search	No
Geospatial mapping and data linkage uncovers variability in outcomes of foot disease according to multiple deprivation: a population cohort study of people with diabetes.	2019	Hurst, Joanne E and Barn, Ruth and Gibson, Lesley and Innes, Hamish and Bus, Sicco A and Kennon, Brian and Wylie, David and Woodburn, James	Excluded: Outcome(s) was(were) not RMNCH	Search	No
Human health risks by potentially toxic metals in drinking water along the Hattar Industrial Estate, Pakistan.	2019	Jehan, Shah and Khattak, Seema Anjum and Muhammad, Said and Ali, Liaqat and Rashid, Abdur and Hussain, Mian Luqman	Excluded: Outcome(s) was(were) not RMNCH	Search	No
Geospatial-temporal analysis of the impact of ozone on asthma rescue inhaler use.	2019	Pepper, Joshua R and Barrett, Meredith A and Su, Jason G and Merchant, Rajan and Henderson, Kelly and Van Sickle, David and Balmes, John R	Excluded: Study not carried out in LMIC	Search	No
Modeling spatial pattern of dengue in North Central Mexico using survey data and logistic regression.	2019	SÃ¡nchez-HernÃ¡ndez, Daniel and Aguirre-Salado, Carlos Arturo and SÃ¡nchez-DÃ­az, Guillermo and Aguirre-Salado, Alejandro Ivan and Soubervielle-Montalvo, Carlos and Reyes-CÃ¡rdenas, Oscar and Reyes-HernÃ¡ndez, Humberto and Santana-JuÃ¡rez, Marcela Virginia	Excluded: Outcome(s) was(were) not RMNCH	Search	No
Quality evaluation of community pharmacy blood pressure (BP) screening services: an English cross-sectional survey with geospatial analysis.	2019	Barrett, Ravina and Hodgkinson, James	Excluded: Study not carried out in LMIC	Search	No
Integration of remote sensing data and in situ measurements to monitor the water quality of the Ismailia Canal, Nile Delta, Egypt.	2019	El-Rawy, Mustafa and Fathi, Heba and Abdalla, Fathy	Excluded: Outcome(s) was(were) not RMNCH	Search	No
Distribution of congenital anomalies by race/ethnicity and geospatial location in Oklahoma, 1997-2009.	2019	Janitz, Amanda E and Dao, Hanh Dung and Campbell, Janis E and Stoner, Julie A and Peck, Jennifer D	Excluded: Study not carried out in LMIC	Search	No
Assessing the Spatial Distribution of Soil PAHs and their Relationship with Anthropogenic Activities at a National Scale.	2019	Zeng, Siyan and Ma, Jing and Ren, Yanhua and Liu, Gang-Jun and Zhang, Qi and Chen, Fu	Excluded: Outcome(s) was(were) not RMNCH	Search	No
PM2.5 Pollutant in Asia-A Comparison of Metropolis Cities in Indonesia and Taiwan.	2019	Kusuma, Widya Liadira and Chih-Da, Wu and Yu-Ting, Zeng and Hapsari, Handayani Hepi and Muhamad, Jaelani Lalu	Excluded: Outcome(s) was(were) not RMNCH	Search	No
Integrating Geospatial Data and Measures of Disability and Wealth to Assess Inequalities in an Eye Health Survey: An Example from the Indian Sunderbans.	2019	Mohanty, Soumya and Jolley, Emma and Mohanty, R N and Buttan, Sandeep and Schmidt, Elena	Excluded: Insufficient geographical coverage	Search	No
Perceptions and experiences of outdoor occupational workers using digital devices for geospatial biometeorological monitoring.	2019	Sugg, Margaret M and Fuhrmann, Christopher M and Runkle, Jennifer D	Excluded: Outcome(s) was(were) not RMNCH	Search	No
Discrimination and geo-spatial mapping of atmospheric VOC sources using full scan direct mass spectral data collected from a moving vehicle.	2019	Richards, L C and Davey, N G and Gill, C G and Krogh, E T	Excluded: Outcome(s) was(were) not RMNCH	Search	No
Requirement Assessment of the Relative Spatial Accuracy of a Motion-Constrained GNSS/INS in Shortwave Track Irregularity Measurement.	2019	Zhang, Quan and Chen, Qijin and Niu, Xiaoji and Shi, Chuang	Excluded: Outcome(s) was(were) not RMNCH	Search	No
Mapping Modeled Exposure of Wildland Fire Smoke for Human Health Studies in California.	2019	Koman, Patricia D and Billmire, Michael and Baker, Kirk R and de Majo, Ricardo and Anderson, Frank J and Hoshiko, Sumi and Thelen, Brian J and French, Nancy H F	Excluded: Study not carried out in LMIC	Search	No
Factors associated with using alternative sources of primary care: a cross-sectional study.	2019	Reed, Charlie and Rabito, Felicia A and Werthmann, Derek and Smith, Shannon and Carlson, John C	Excluded: Focus was not model-based geospatial estimation for small area estimation	Search	No
Temporal and Spatial Features of the Correlation between PM2.5 and O3 Concentrations in China.	2019	Chen, Jiajia and Shen, Huanfeng and Li, Tongwen and Peng, Xiaolin and Cheng, Hairong and Ma, And Chenyan	Excluded: Outcome(s) was(were) not RMNCH	Search	No
Geospatial Analyses of Pain Intensity and Opioid Unit Doses Prescribed on the Day of Discharge Following Orthopedic Surgery.	2019	Tighe, Patrick and Modave, FranÃ§ois and Horodyski, MaryBeth and Marsik, Matthew and Lipori, G and Fillingim, Roger and Hu, Hui and Hagen, Jennifer	Excluded: Insufficient geographical coverage	Search	No
Geospatial assessment of the voluntary medical male circumcision programme in Tanzania, 2011-2016.	2019	Kim, Hana and Branscum, Adam and Miller, F DeWolfe and Cuadros, Diego F	Excluded: Outcome(s) was(were) not RMNCH	Search	No
Methodologies for assessing contextual exposure to the built environment in physical activity studies: A systematic review.	2019	Yi, Li and Wilson, John P and Mason, Tyler B and Habre, Rima and Wang, Shirlene and Dunton, Genevieve F	Excluded: Focus was not model-based geospatial estimation for small area estimation	Search	No
The Arts and Tools for Using Routine Health Data to Establish HIV High Burden Areas: The Pilot Case of KwaZulu-Natal South Africa.	2019	Wabiri, Njeri and Naidoo, Inbarani and Mungai, Esther and Samuel, Candice and Ngwenya, Tryphinah	Excluded: Insufficient geographical coverage	Search	No
Twins Research Australia: A New Paradigm for Driving Twin Research.	2019	Murphy, Kate and Lam, Janine and Cutler, Tessa and Tyler, Jess and Calais-Ferreira, Lucas and Li, Shuai and Little, Callie and Ferreira, Paulo and Craig, Jeffrey M and Scurrah, Katrina J and Hopper, John L	Excluded: Study not carried out in LMIC	Search	No
Geospatial mapping and resource utilization tool in support of a national smoke-free public housing rule.	2019	Tetlow, Sonia and Gurbaxani, Brian and Graffunder, Corinne and Owen, Connor and Tran, Diem and Zhao, Jiali and Rodriguez, Jose A and Ahn, Aaron and Choe, Kristie and Mummigatti, Vishal and Vedula, Divya and Hayes, Kathleen and Kelly, Miriam and McNabb, Simon and Swann, Julie	Excluded: Study not carried out in LMIC	Search	No
The Washington State Environmental Health Disparities Map: Development of a Community-Responsive Cumulative Impacts Assessment Tool.	2019	Min, Esther and Gruen, Deric and Banerjee, Debolina and Echeverria, Tina and Freelander, Lauren and Schmeltz, Michael and SaganiÄ‡, Erik and Piazza, Millie and Galaviz, Vanessa E and Yost, Michael and Seto, Edmund Y W	Excluded: Study not carried out in LMIC	Search	No
Emulation of Community Water Fluoridation Coverage Across US Counties.	2019	Curiel, J A and Sanders, A E and Slade, G D	Excluded: Study not carried out in LMIC	Search	No
Implementing Geographic Information Systems (GIS) into VHA Home Based Primary Care.	2019	Lind, Jason D and Fickel, Jacqueline and Cotner, Bridget A and Katzburg, Judith R and Cowper-Ripley, Diane and Fleming, Marguerite and Ong, Michael K and Bergman, Alicia A and Bradley, Sarah E and Tubbesing, Sarah A	Excluded: Insufficient geographical coverage	Search	No
Designing a QTL Mapping Study for Implementation in the Realized Collaborative Cross Genetic Reference Population.	2019	Soller, Morris and Abu-Toamih Atamni, Hanifa J and Binenbaum, Ilona and Chatziioannou, Aristotelis and Iraqi, Fuad A	Excluded: Outcome(s) was(were) not RMNCH	Search	No
Identifying hotspots of type 2 diabetes risk using general practice data and geospatial analysis: an approach to inform policy and practice.	2019	Bagheri, Nasser and Konings, Paul and Wangdi, Kinley and Parkinson, Anne and Mazumdar, Soumya and Sturgiss, Elizabeth and Lal, Aparna and Douglas, Kirsty and Glasgow, Nicholas	Excluded: Study not carried out in LMIC	Search	No
Behavioral mapping of children's physical activities and social behaviors in an indoor preschool facility: methodological challenges in revealing the influence of space in play.	2019	Onojeghuo, Ajoke R and Nykiforuk, Candace I J and Belon, Ana Paula and Hewes, Jane	Excluded: Outcome(s) was(were) not RMNCH	Search	No
Dynamic Estimation of Individual Exposure Levels to Air Pollution Using Trajectories Reconstructed from Mobile Phone Data.	2019	Li, Mingxiao and Gao, Song and Lu, Feng and Tong, Huan and Zhang, Hengcai	Excluded: Outcome(s) was(were) not RMNCH	Search	No
Neighborhood Physical Disorder and Adverse Pregnancy Outcomes among Women in Chicago: a Cross-Sectional Analysis of Electronic Health Record Data.	2019	Mayne, Stephanie L and Pellissier, Bernard F and Kershaw, Kiarri N	Excluded: Study not carried out in LMIC	Search	No
Overlapping spatial clusters of sugar-sweetened beverage intake and body mass index in Geneva state, Switzerland.	2019	Joost, StÃ©phane and De Ridder, David and Marques-Vidal, Pedro and Bacchilega, Beatrice and Theler, Jean-Marc and Gaspoz, Jean-Michel and Guessous, Idris	Excluded: Study not carried out in LMIC	Search	No
Using Geospatial Analyses of Linked Electronic Health Records and Tobacco Outlet Data to Address the Social Determinants of Smoking.	2019	Siegel, Scott D and Brooks, Madeline M and Gbadebo, Bayo M and Laughery, James T	Excluded: Outcome(s) was(were) not RMNCH	Search	No
Stunting spatial pattern in Rwanda: An examination of the demographic, socio-economic and environmental determinants.	2019	Uwiringiyimana, Vestine and Veldkamp, Antonie and Amer, Sherif	Excluded: Focus was not model-based geospatial estimation for small area estimation	Search	Yes
Space and time predictions of schistosomiasis snail host population dynamics across hydrologic regimes in Burkina Faso.	2019	Perez-Saez, Javier and Mande, Theophile and Rinaldo, Andrea	Excluded: Outcome(s) was(were) not RMNCH	Search	No
A geospatial model to determine the spatial cost-efficiency of anticoagulation drug therapy: Patients' perspective.	2019	PyykÃ¶nen, Mikko and Leminen, Aapeli and Tynkkynen, Juho and TykkylÃ¤inen, Markku and Laatikainen, Tiina	Excluded: Outcome(s) was(were) not RMNCH	Search	No
Evaluation and planning of Chagas control activities using geospatial tools.	2019	Weinberg, Diego and Lanfri, Mario and Scavuzzo, Carlos M and Abril, Marcelo and Lanfri, SofÃ­a	Excluded: Outcome(s) was(were) not RMNCH	Search	No
Prediction mapping of human leptospirosis using ANN, GWR, SVM and GLM approaches.	2019	Mohammadinia, Ali and Saeidian, Bahram and Pradhan, Biswajeet and Ghaemi, Zeinab	Excluded: Outcome(s) was(were) not RMNCH	Search	No
Mapping Physiotherapy Use in Canada in Relation to Physiotherapist Distribution.	2019	Shah, Tayyab I and Milosavljevic, Stephan and Trask, Catherine and Bath, Brenna	Excluded: Study not carried out in LMIC	Search	No
Contextualizing tuberculosis risk in time and space: comparing time-restricted genotypic case clusters and geospatial clusters to evaluate the relative contribution of recent transmission to incidence of TB using nine years of case data from Michigan, USA.	2019	Noppert, Grace A and Yang, Zhenhua and Clarke, Philippa and Davidson, Peter and Ye, Wen and Wilson, Mark L	Excluded: Study not carried out in LMIC	Search	No
Application of water quality index, synthetic pollution index, and geospatial tools for the assessment of drinking water quality in the Indus Delta, Pakistan.	2019	Solangi, Ghulam Shabir and Siyal, Altaf Ali and Babar, Muhammad Munir and Siyal, Pirah	Excluded: Outcome(s) was(were) not RMNCH	Search	No
Spatial-temporal variation and risk factor analysis of hand, foot, and mouth disease in children under 5â€‰years old in Guangxi, China.	2019	Liu, Huan and Song, Genxin and He, Nan and Zhai, Shiyan and Song, Hongquan and Kong, Yunfeng and Liang, Lizhong and Liu, Xiaoxiao	Excluded: Outcome(s) was(were) not RMNCH	Search	No
Spatial-temporal heterogeneity of hand, foot and mouth disease and impact of meteorological factors in arid/ semi-arid regions: a case study in Ningxia, China.	2019	Li, Jie and Zhang, Xiangxue and Wang, Li and Xu, Chengdong and Xiao, Gexin and Wang, Ran and Zheng, Fang and Wang, Fang	Excluded: Outcome(s) was(were) not RMNCH	Search	No
A Geospatial Analysis of Health, Mental Health, and Stressful Community Contexts in Los Angeles County.	2019	Robles, Brenda and Thomas, Courtney S and Lai, Elaine S and Kuo, Tony	Excluded: Study not carried out in LMIC	Search	No
Machine Learning and Natural Language Processing for Geolocation-Centric Monitoring and Characterization of Opioid-Related Social Media Chatter.	2019	Sarker, Abeed and Gonzalez-Hernandez, Graciela and Ruan, Yucheng and Perrone, Jeanmarie	Excluded: Study not carried out in LMIC	Search	No
Reducing health inequity for MÄori people in New Zealand.	2019	Hobbs, Matthew and Ahuriri-Driscoll, Annabel and Marek, Lukas and Campbell, Malcolm and Tomintz, Melanie and Kingham, Simon	Excluded: Study not carried out in LMIC	Search	No
Editorial: Geospatial and Transport Modeling in Stroke Service Planning.	2019	Phan, Thanh G and Beare, Richard and Kamal, Noreen	Excluded: Outcome(s) was(were) not RMNCH	Search	No
Government data v. ground observation for food-environment assessment: businesses missed and misreported by city and state inspection records.	2019	Lucan, Sean C and Maroko, Andrew R and Abrams, Courtney and Rodriguez, Noemi and Patel, Achint N and Gjonbalaj, Ilirjan and Schechter, Clyde B and Elbel, Brian	Excluded: Study not carried out in LMIC	Search	No
The effects of political protests on youth human capital and well-being in Egypt.	2019	Liu, Jenny and Modrek, Sepideh and Sieverding, Maia	Excluded: Outcome(s) was(were) not RMNCH	Search	No
Model-based small area estimation at two scales using Moran's spatial filtering.	2019	Truong, Phuong N and Stein, Alfred	Excluded: Focus was not model-based geospatial estimation for small area estimation	Search	Yes
GrindrTM Users Take more Risks, but are more Open to HIV Pre-Exposure Prophylaxis: Could this Dating App Provide Platform for HIV Prevention Outreach?	2019	Hoenigl, Martin and Little, Susan J and Grelotti, David and Skaathun, Britt and Wagner, Gabriel A and Weibel, Nadir and Stockman, Jamila K and Smith, Davey M	Excluded: Outcome(s) was(were) not RMNCH	Search	No
The effect of time spent outdoors during summer on daily blood glucose and steps in women with type 2 diabetes.	2019	Richardson, Molly B and Chmielewski, Courtney and Wu, Connor Y H and Evans, Mary B and McClure, Leslie A and Hosig, Kathryn W and Gohlke, Julia M	Excluded: Outcome(s) was(were) not RMNCH	Search	No
Review and Implementation of Self-Help and Automated Tools in Mental Health Care.	2019	Chan, Steven and Li, Luming and Torous, John and Gratzer, David and Yellowlees, Peter M	Excluded: Outcome(s) was(were) not RMNCH	Search	No
High-resolution mapping of tuberculosis transmission: Whole genome sequencing and phylogenetic modelling of a cohort from Valencia Region, Spain.	2019	Xu, Yuanwei and Cancino-MuÃ±oz, Irving and Torres-Puente, Manuela and Villamayor, Luis M and BorrÃ¡s, Rafael and BorrÃ¡s-MÃ¡Ã±ez, MarÃ­a and Bosque, Montserrat and Camarena, Juan J and Colomer-Roig, Ester and Colomina, Javier and Escribano, Isabel and Esparcia-RodrÃ­guez, Oscar and Gil-Brusola, Ana and Gimeno, ConcepciÃ³n and Gimeno-GascÃ³n, Adelina and Gomila-Sard, BÃ¡rbara and GonzÃ¡lez-Granda,…	Excluded: Study not carried out in LMIC	Search	No
Epidemiology of chronic kidney disease in Peru and its relation to social determinants of health.	2019	Atamari-Anahui, NoÃ© and Ccorahua-Rios, Maycol Suker and Condori-Huaraka, Mirian and Huamanvilca-Yepez, Yerika and Amaya, Elard and Herrera-AÃ±azco, Percy	Excluded: Outcome(s) was(were) not RMNCH	Search	No
Women and children living in areas of armed conflict in Africa: a geospatial analysis of mortality and orphanhood.	2019	Wagner, Zachary and Heft-Neal, Sam and Wise, Paul H and Black, Robert E and Burke, Marshall and Boerma, Ties and Bhutta, Zulfiqar A and Bendavid, Eran	Excluded: Outcome(s) was(were) not RMNCH	Search	No
Ebola Virus Disease: Epidemiology, Clinical Features, Management, and Prevention.	2019	Nicastri, Emanuele and Kobinger, Gary and Vairo, Francesco and Montaldo, Chiara and Mboera, Leonard E G and Ansunama, Rashid and Zumla, Alimuddin and Ippolito, Giuseppe	Excluded: Outcome(s) was(were) not RMNCH	Search	No
Association between social determinants of health and trends in prevalence of hypertension in patients of the Peruvian Ministry of Health.	2019	Herrera-AÃ±azco, Percy and Amaya, Elard and Atamari-Anahui, NoÃ© and Ccorahua-Rios, Maykol and Hernandez, Adrian V	Excluded: Outcome(s) was(were) not RMNCH	Search	No
Neighborhood green spaces, facilities and population density as predictors of activity participation among 8-year-olds: a cross-sectional GIS study based on the Norwegian mother and child cohort study.	2019	NordbÃ¸, Emma Charlott Andersson and Raanaas, Ruth KjÃ¦rsti and Nordh, Helena and Aamodt, Geir	Excluded: Outcome(s) was(were) not RMNCH	Search	No
The Typhoid Fever Surveillance in Africa Program: Geospatial Sampling Frames for Household-based Studies: Lessons Learned From a Multicountry Surveillance Network in Senegal, South Africa, and Sudan.	2019	Baker, Stephen and Ali, Mohammad and Deerin, Jessica Fung and Eltayeb, Muna Ahmed and Cruz Espinoza, Ligia Maria and Gasmelseed, Nagla and Im, Justin and Panzner, Ursula and Kalckreuth, Vera V and Keddy, Karen H and Pak, Gi Deok and Park, Jin Kyung and Park, Se Eun and Sooka, Arvinda and Sow, Amy Gassama and Tall, Adama and Luby, Stephen and Meyer, Christian G and Marks, Florian	Excluded: Outcome(s) was(were) not RMNCH	Search	No
Hospital-Based Back Surgery: Geospatial-Temporal, Explanatory, and Predictive Models.	2019	Fulton, Lawrence and Kruse, Clemens Scott	Excluded: Outcome(s) was(were) not RMNCH	Search	No
Association of air pollutants, airborne occupational exposures, and chronic rhinosinusitis disease severity.	2019	Velasquez, Nathalia and Moore, John A and Boudreau, Robert M and Mady, Leila J and Lee, Stella E	Excluded: Outcome(s) was(were) not RMNCH	Search	No
MI-Environment: Geospatial patterns and inequality of relative heat stress vulnerability in Michigan.	2019	Koman, Patricia D and Romo, Frank and Swinton, Peter and Mentz, Graciela B and de Majo, Ricardo F and Sampson, Natalie R and Battaglia, Michael J and Hill-Knott, Kimberly and Williams, Guy O and O'Neill, Marie S and Schulz, Amy J	Excluded: Study not carried out in LMIC	Search	No
Integration of Remote Sensing and Social Sensing Data in a Deep Learning Framework for Hourly Urban PM2.5 Mapping.	2019	Shen, Huanfeng and Zhou, Man and Li, Tongwen and Zeng, Chao	Excluded: Outcome(s) was(were) not RMNCH	Search	No
Spatial Distribution Characteristics and Pollution Evaluation of Soil Iron in the Middle Hanjiang River.	2019	Cheng, Yuting and Li, Peng and Xu, Guoce and Lu, Kexin and Wang, Feichao and Zhang, Tiegang and Feng, Zhaohong	Excluded: Outcome(s) was(were) not RMNCH	Search	No
Identifying high risk areas of Zika virus infection by meteorological factors in Colombia.	2019	Chien, Lung-Chang and Sy, Francisco and PÃ©rez, Adriana	Excluded: Outcome(s) was(were) not RMNCH	Search	No
Global distribution of earthworm diversity.	2019	Phillips, Helen R P and Guerra, Carlos A and Bartz, Marie L C and Briones, Maria J I and Brown, George and Crowther, Thomas W and Ferlian, Olga and Gongalsky, Konstantin B and van den Hoogen, Johan and Krebs, Julia and Orgiazzi, Alberto and Routh, Devin and Schwarz, Benjamin and Bach, Elizabeth M and Bennett, Joanne and Brose, Ulrich and DecaÃ«ns, Thibaud and KÃ¶nig-Ries, Birgitta and Loreau, Mic…	Excluded: Outcome(s) was(were) not RMNCH	Search	No
Population Coverage of Trauma Systems: What Do Helicopters Add?	2019	Smedley, W Andrew and Stone, K Lorraine and Killian, John and Brown, Allison and Farley, Paige and Griffin, Russell L and Cox, Daniel B and Kerby, Jeffrey D and Jansen, Jan O	Excluded: Outcome(s) was(were) not RMNCH	Search	No
Improved Estimates of Population Exposure in Low-Elevation Coastal Zones of China.	2019	Yang, Xuchao and Yao, Chenming and Chen, Qian and Ye, Tingting and Jin, Cheng	Excluded: Outcome(s) was(were) not RMNCH	Search	No
Mapping Geospatial Access to Comprehensive Cancer Care in Nigeria.	2019	Knapp, Gregory C and Tansley, Gavin and Olasehinde, Olalekan and Alatise, Olusegun I and Wuraola, Funmilola and Olawole, Moses O and Arije, Olujide O and Gali, Bata M and Kingham, T Peter	Excluded: Outcome(s) was(were) not RMNCH	Search	No
Using Web-Based Pin-Drop Maps to Capture Activity Spaces Among Young Adults Who Use Drugs in Rural Areas: Cross-Sectional Survey.	2019	Cooper, Hannah Luke Fenimore and Crawford, Natalie D and HaardÃ¶rfer, Regine and Prood, Nadya and Jones-Harrell, Carla and Ibragimov, Umedjon and Ballard, April M and Young, April M	Excluded: Insufficient geographical coverage	Search	No
Examining the association between religiosity and medical mistrust among churchgoing Latinos in Long Beach, CA.	2019	LÃ³pez-Cevallos, Daniel F and FlÃ³rez, Karen R and Derose, Kathryn P	Excluded: Study not carried out in LMIC	Search	No
Food and Beverage Options at Highway Rest Areas in North Carolina: A Mixed-Methods Audit and Geospatial Approach.	2019	McGuirt, Jared T and Huebner, Grace and Ward, Rachel and Jilcott Pitts, Stephanie B	Excluded: Study not carried out in LMIC	Search	No
Spatial equity and realised access to healthcare - a geospatial analysis of general practitioner enrolments in Waikato, New Zealand.	2019	Whitehead, Jesse and Pearson, Amber L and Lawrenson, Ross and Atatoa-Carr, Polly	Excluded: Study not carried out in LMIC	Search	No
Evaluation of groundwater contamination in Chandigarh: Source identification and health risk assessment.	2019	Ravindra, Khaiwal and Thind, Parteek Singh and Mor, Sahil and Singh, Tanbir and Mor, Suman	Excluded: Outcome(s) was(were) not RMNCH	Search	No
Modeling Product Choices in a Peer Network.	2019	Fang, Di and Richards, Timothy J and Grebitus, Carola	Excluded: Outcome(s) was(were) not RMNCH	Search	No
Solvent polarity mediates phytochemical yield and antioxidant capacity of Isatis tinctoria.	2019	Wakeel, Abdul and Jan, Sohail Ahmad and Ullah, Ikram and Shinwari, Zabta Khan and Xu, Ming	Excluded: Outcome(s) was(were) not RMNCH	Search	No
How Do the Multi-Temporal Centroid Trajectories of Urban Heat Island Correspond to Impervious Surface Changes: A Case Study in Wuhan, China.	2019	Yang, Chen and Zhan, Qingming and Gao, Sihang and Liu, Huimin	Excluded: Outcome(s) was(were) not RMNCH	Search	No
Small Area Estimation of Mental Distress Among United States Military Veterans in Illinois.	2019	McDaniel, Justin T and Lee, Minjee and Albright, David L and Lee, Hee Y and Maddock, Jay	Excluded: Study not carried out in LMIC	Search	No
Amazon deforestation drives malaria transmission, and malaria burden reduces forest clearing.	2019	MacDonald, Andrew J and Mordecai, Erin A	Excluded: Outcome(s) was(were) not RMNCH	Search	No
Neighborhood effect and obesity in adult survivors of pediatric cancer: A report from the St. Jude lifetime cohort study.	2019	Howell, Carrie R and Wilson, Carmen L and Yasui, Yutaka and Srivastava, Deo K and Lu, Wei and Bjornard, Kari L and Ehrhardt, Matthew J and Brinkman, Tara M and Chemaitilly, Wassim and Hodges, Jason R and Lanctot, Jennifer Q and Robison, Leslie L and Hudson, Melissa M and Ness, Kirsten K	Excluded: Insufficient geographical coverage	Search	No
Geospatial correlates of early marriage and union formation in Ghana.	2019	Amoako Johnson, Fiifi and Abu, Mumuni and Utazi, Chigozie Edson	Excluded: Outcome(s) was(were) not RMNCH	Search	No
Returning to our roots: The use of geospatial data for nurse-led community research.	2019	DePriest, Kelli N and Shields, Timothy M and Curriero, Frank C	Excluded: Outcome(s) was(were) not RMNCH	Search	No
Spatial Effects of Permethrin-Impregnated Bed Nets on Child Mortality: 26 Years on, a Spatial Reanalysis of a Cluster Randomized Trial.	2019	Jarvis, Christopher I and Multerer, Lea and Lewis, Daniel and Binka, Fred and Edmunds, W John and Alexander, Neal and Smith, Thomas A	Excluded: Insufficient geographical coverage	Search	No
Linking Geospatial and Laboratory Sciences to Define Mechanisms behind Landscape Level Drivers of Anthrax Outbreaks.	2019	Norris, Michael H and Blackburn, Jason K	Excluded: Outcome(s) was(were) not RMNCH	Search	No
Geospatial analysis applied to seroepidemiological survey of canine leishmaniosis in east-central Portugal.	2019	Pires, Humberto and Martins, Manuel and Matos, Ana Cristina and Cardoso, LuÃ­s and Monteiro, Fernando and Roque, NatÃ¡lia and Nunes, Telmo and Gottstein, Bruno and Cortes, Helder	Excluded: Outcome(s) was(were) not RMNCH	Search	No
Geospatial analysis of the influence of family doctor on colorectal cancer screening adherence.	2019	Stracci, Fabrizio and Gili, Alessio and Naldini, Giulia and Gianfredi, Vincenza and Malaspina, Morena and Passamonti, Basilio and Bianconi, Fortunato	Excluded: Outcome(s) was(were) not RMNCH	Search	No
Association of Number of Indoor Tanning Salons With Neighborhoods With Higher Concentrations of Male-Male Partnered Households.	2019	Chen, Rebecca and Hipp, J Aaron and Morrison, Lily and Henriksen, Lisa and Swetter, Susan M and Linos, Eleni	Excluded: Outcome(s) was(were) not RMNCH	Search	No
Access to radiotherapy and its association with cancer outcomes in a high-income country: Addressing the inequity in Canada.	2019	Chan, Jessica and Polo, Alfredo and Zubizarreta, Eduardo and Bourque, Jean-Marc and Hanna, Timothy P and Gaudet, Marc and Dennis, Kristopher and Brundage, Michael and Slotman, Ben and Abdel-Wahab, May	Excluded: Study not carried out in LMIC	Search	No
Global spatio-temporally harmonised datasets for producing high-resolution gridded population distribution datasets.	2019	Lloyd, Christopher T and Chamberlain, Heather and Kerr, David and Yetman, Greg and Pistolesi, Linda and Stevens, Forrest R and Gaughan, Andrea E and Nieves, Jeremiah J and Hornby, Graeme and MacManus, Kytt and Sinha, Parmanand and Bondarenko, Maksym and Sorichetta, Alessandro and Tatem, Andrew J	Excluded: Outcome(s) was(were) not RMNCH	Search	No
A Spatial Analysis of Health Disparities Associated with Antibiotic Resistant Infections in Children Living in Atlanta (2002-2010).	2019	Ali, Fatima and Immergluck, Lilly C and Leong, Traci and Waller, Lance and Malhotra, Khusdeep and Jerris, Robert C and Edelson, Mike and Rust, George S	Excluded: Study not carried out in LMIC	Search	No
Small area estimation of human papillomavirus vaccination coverage among school-age children in Alabama counties.	2019	Albright, D L and Lee, H Y and McDaniel, J T and Kroner, D and Davis, J and Godfrey, K and Li, Q	Excluded: Study not carried out in LMIC	Search	No
State of deworming coverage and equity in low-income and middle-income countries using household health surveys: a spatiotemporal cross-sectional study.	2019	Lo, Nathan C and Heft-Neal, Sam and Coulibaly, Jean T and Leonard, Leslie and Bendavid, Eran and Addiss, David G	Excluded: Outcome(s) was(were) not RMNCH	Search	No
Geospatial modeling of microcephaly and zika virus spread patterns in Brazil.	2019	Amaral, Pedro and Resende de Carvalho, Lucas and Hernandes Rocha, Thiago Augusto and da Silva, NÃºbia Cristina and Vissoci, JoÃ£o Ricardo Nickenig	Excluded: Focus was not model-based geospatial estimation for small area estimation	Search	No
Mapping Geospatial Processes Affecting the Environmental Fate of Agricultural Pesticides in Africa.	2019	Hendriks, Chantal M J and Gibson, Harry S and Trett, Anna and Python, AndrÃ© and Weiss, Daniel J and Vrieling, Anton and Coleman, Michael and Gething, Peter W and Hancock, Penny A and Moyes, Catherine L	Excluded: Outcome(s) was(were) not RMNCH	Search	No
Correction to: Leveraging Geospatial Approaches to Characterize the HIV Prevention and Treatment Needs of Out-of-School Adolescent Girls and Young Women in Ethiopia.	2019	Wang, Y and Comins, C A and Mulu, A and Abebe, S A and Belete, K and Balcha, T T and Baral, S and Schwartz, S R	Excluded: Outcome(s) was(were) not RMNCH	Search	No
Geospatial Variation in Rotavirus Vaccination in Infants, United States, 2010-2017.	2019	Rogers, Mary A M and Kim, Catherine and Hofstetter, Annika M	Excluded: Study not carried out in LMIC	Search	No
Preface: Sustained cooperation on research and control of neglected tropical diseases among multisectors and multipartners across borders in Southeast Asia.	2019	Zhou, Xiao-Nong and Leonardo, Lydia and Bergquist, Robert	Excluded: Outcome(s) was(were) not RMNCH	Search	No
Multi-disciplinary integration of networking through the RNAS+: Research on other target diseases.	2019	Leonardo, Lydia and Bergquist, Robert and Li, Shi-Zhu and Lv, Shan and Khieu, Virak and Sayasone, Somphou and Xu, Jing and Olveda, Remigio and Utzinger, Juerg and Sripa, Banchob and Satrija, Fadjar and Tangkawattana, Sirikachorn and Ullyartha, Helena and Wai, Khin Thet and Nguyen, Hung and Zhou, Xiao-Nong	Excluded: Outcome(s) was(were) not RMNCH	Search	No
From country control programmes to translational research.	2019	Leonardo, Lydia and Bergquist, Robert and Olveda, Remigio and Satrija, Fadjar and Sripa, Banchob and Sayasone, Somphou and Khieu, Virak and Willingham, Arve Lee and Utzinger, Juerg and Zhou, Xiao-Nong	Excluded: Outcome(s) was(were) not RMNCH	Search	No
Needs and coordination mechanism for capacity building by the RNAS.	2019	Zhou, Xiao-Nong and Leonardo, Lydia and Utzinger, Juerg and Lv, Shan and Xu, Jing and Willingham, Arve Lee and Lu, Yan and McManus, Don and Li, Shi-Zhu and Venturina, Marilu and Olveda, Remigio and Bergquist, Robert	Excluded: Outcome(s) was(were) not RMNCH	Search	No
Collaborative RNAS+ research: Priorities and outcomes.	2019	Leonardo, Lydia and Bergquist, Robert and Li, Shi-Zhu and Lv, Shan and Khieu, Virak and Sayasone, Somphou and Xu, Jing and Olveda, Remigio and Utzinger, Juerg and Zhou, Xiao-Nong	Excluded: Outcome(s) was(were) not RMNCH	Search	No
Challenges and way forward.	2019	Leonardo, Lydia and Bergquist, Robert and Utzinger, Juerg and Li, Shi-Zhu and Venturina, Marilu and Zhou, Xiao-Nong	Excluded: Outcome(s) was(were) not RMNCH	Search	No
From inspiration to translation: Closing the gap between research and control of helminth zoonoses in Southeast Asia.	2019	Bergquist, Robert and Leonardo, Lydia and Zhou, Xiao-Nong	Excluded: Outcome(s) was(were) not RMNCH	Search	No
Milestones of networking and global engagements for the Regional Network on Asian Schistosomiasis and other Helminthic Zoonoses (RNAS+).	2019	Leonardo, Lydia and Bergquist, Robert and Utzinger, Juerg and Willingham, Arve Lee and Olveda, Remigio and Zhou, Xiao-Nong	Excluded: Outcome(s) was(were) not RMNCH	Search	No
High-resolution mapping of epilepsy prevalence, ambulance use, and socioeconomic deprivation in an urban area of Sweden.	2019	Magnusson, Carl and Zelano, Johan	Excluded: Outcome(s) was(were) not RMNCH	Search	No
Cadmium exposure and MEG3 methylation differences between Whites and African Americans in the NEST Cohort.	2019	House, John S and Hall, Jonathan and Park, Sarah S and Planchart, Antonio and Money, Eric and Maguire, Rachel L and Huang, Zhiqing and Mattingly, Carolyn J and Skaar, David and Tzeng, Jung Ying and Darrah, Thomas H and Vengosh, Avner and Murphy, Susan K and Jirtle, Randy L and Hoyo, Cathrine	Excluded: Outcome(s) was(were) not RMNCH	Search	No
U.S. trends in the supply of providers with a waiver to prescribe buprenorphine for opioid use disorder in 2016 and 2018.	2019	Ghertner, Robin	Excluded: Study not carried out in LMIC	Search	No
Geographical Accessibility to District Hospitals/Medical Laboratories for Comprehensive Antenatal Point-of-Care Diagnostic Services in the Upper East Region, Ghana.	2019	Kuupiel, Desmond and Adu, Kwame Manu and Bawontuo, Vitalis and Mashamba-Thompson, Tivani P	Excluded: Focus was not model-based geospatial estimation for small area estimation	Search	No
A geospatial environmental concentrations database of Oklahoma, United States.	2019	Dilekli, Naci and Gopalani, Sameer V and Campbell, Janis E and Janitz, Amanda E	Excluded: Study not carried out in LMIC	Search	No
Monitoring viral load for the last mile: what will it cost?	2019	Nichols, Brooke E and Girdwood, Sarah J and Crompton, Thomas and Stewart-Isherwood, Lynsey and Berrie, Leigh and Chimhamhiwa, Dorman and Moyo, Crispin and Kuehnle, John and Stevens, Wendy and Rosen, Sydney and EQUIP Health, [Collective Name]	Excluded: Outcome(s) was(were) not RMNCH	Search	No
Impact of Urgent Care Openings on Emergency Department Visits to Two Academic Medical Centers Within an Integrated Health Care System.	2019	Carlson, Lucas C and Raja, Ali S and Dworkis, Daniel A and Lee, Jarone and Brown, David F M and Samuels-Kalow, Margaret and Wilson, Michael and Shapiro, Marc and Kim, Jungyeon and Yun, Brian J	Excluded: Outcome(s) was(were) not RMNCH	Search	No
Traumatic injury and access to care in rural areas: leveraging linked data and geographic information systems for planning and advocacy.	2019	Yuma, Paula and Orsi, Rebecca and Dunn, Julie A and Kenyon, Victoria and Tulanowski, Elizabeth and Stallones, Lorann	Excluded: Outcome(s) was(were) not RMNCH	Search	No
Application of a Fusion Method for Gas and Particle Air Pollutants between Observational Data and Chemical Transport Model Simulations Over the Contiguous United States for 2005-2014.	2019	Senthilkumar, Niru and Gilfether, Mark and Metcalf, Francesca and Russell, Armistead G and Mulholland, James A and Chang, Howard H	Excluded: Study not carried out in LMIC	Search	No
Small Area Estimates of Populations With Chronic Conditions for Community Preparedness for Public Health Emergencies.	2019	Holt, James B and Matthews, Kevin A and Lu, Hua and Wang, Yan and LeClercq, Jennifer M and Greenlund, Kurt J and Thomas, Craig W	Excluded: Study not carried out in LMIC	Search	No
CUT&RUNTools: a flexible pipeline for CUT&RUN processing and footprint analysis.	2019	Zhu, Qian and Liu, Nan and Orkin, Stuart H and Yuan, Guo-Cheng	Excluded: Outcome(s) was(were) not RMNCH	Search	No
Associations between food environment typologies and body mass index: Evidence from Yorkshire, England.	2019	Hobbs, M and Green, M A and Wilkins, E and Lamb, K E and McKenna, J and Griffiths, C	Excluded: Study not carried out in LMIC	Search	No
How Does Park Use and Physical Activity Differ between Childhood and Adolescence? A Focus on Gender and Race-Ethnicity.	2019	Marquet, Oriol and Hipp, J Aaron and Alberico, Claudia and Huang, Jing-Huei and Mazak, Elizabeth and Fry, Dustin and Lovasi, Gina S and Floyd, Myron F	Excluded: Outcome(s) was(were) not RMNCH	Search	No
Ensuring the Safety of Chronically Ill Veterans Enrolled in Home-Based Primary Care.	2019	Katzburg, Judith and Wilson, Debra and Fickel, Jacqueline and Lind, Jason D and Cowper-Ripley, Diane and Fleming, Marguerite and Ong, Michael K and Bergman, Alicia A and Bradley, Sarah E and Tubbesing, Sarah A	Excluded: Outcome(s) was(were) not RMNCH	Search	No
Inequalities in Exposure to Nitrogen Dioxide in Parks and Playgrounds in Greater London.	2019	Sheridan, Charlotte E and Roscoe, Charlotte J and Gulliver, John and de Preux, Laure and Fecht, Daniela	Excluded: Study not carried out in LMIC	Search	No
Association of Ultraviolet Radiation Exposure with Dermatomyositis in a National Myositis Patient Registry.	2019	Parks, Christine G and Wilkerson, Jesse and Rose, Kathryn M and Faiq, Abdullah and Noroozi Farhadi, Payam and Long, Craig S and Bayat, Nastaran and Brunner, Hermine I and Goldberg, Bob and McGrath, John A and Miller, Frederick W and Rider, Lisa G	Excluded: Study not carried out in LMIC	Search	No
Geographic distribution of risk ("Hotspots") for HIV, HCV, and drug overdose among persons who use drugs in New York City: the importance of local history.	2019	Des Jarlais, D C and McKnight, C and Arasteh, K and Feelemyer, J and Ross, Zev and Cooper, H L F	Excluded: Study not carried out in LMIC	Search	No
Geospatial analysis of childhood morbidity in Ghana.	2019	Tampah-Naah, Anthony Mwinilanaa and Osman, Adams and Kumi-Kyereme, Akwasi	Excluded: Focus was not model-based geospatial estimation for small area estimation	Search	Yes
Small Area Estimation of Cancer Risk Factors and Screening Behaviors in US Counties by Combining Two Large National Health Surveys.	2019	Liu, Benmei and Parsons, Van and Feuer, Eric J and Pan, Qiang and Town, Machell and Raghunathan, Trivellore E and Schenker, Nathaniel and Xie, Dawei	Excluded: Study not carried out in LMIC	Search	No
Identification of Priority Areas for Increased Testing Using Geospatial Mapping of Incident HIV Cases Near Charleston, South Carolina.	2019	Gedney, Ryan and Butler Willis, Kimberly and O'Brien, Aaron and Luciano, Michael and Richardson, Katherine J and Meissner, Eric G	Excluded: Study not carried out in LMIC	Search	No
A landscape of overlapping risks for wolf-human conflict in Wisconsin, USA.	2019	Olson, Erik R and Van Deelen, Timothy R and Wydeven, Adrian P and Ruid, David B and MacFarland, David M and Ventura, Stephen J	Excluded: Study not carried out in LMIC	Search	No
A Bayesian ensemble approach to combine PM2.5 estimates from statistical models using satellite imagery and numerical model simulation.	2019	Murray, Nancy L and Holmes, Heather A and Liu, Yang and Chang, Howard H	Excluded: Outcome(s) was(were) not RMNCH	Search	No
Quantifying the biophysical effects of forests on local air temperature using a novel three-layered land surface energy balance model.	2019	Su, Yongxian and Liu, Liyang and Wu, Jianping and Chen, Xiuzhi and Shang, Jiali and Ciais, Philippe and Zhou, Guoyi and Lafortezza, Raffaele and Wang, Yingping and Yuan, Wenping and Wang, Yilong and Zhang, Hongou and Huang, Guangqing and Huang, Ningsheng	Excluded: Outcome(s) was(were) not RMNCH	Search	No
Geospatial epidemiology of hepatitis C infection in Egypt 2017 by governorate.	2019	El-Ghitany, Engy Mohamed and Farghaly, Azza Galal	Excluded: Insufficient geographical coverage	Search	No
Critical Hours and Important Environments: Relationships between Afterschool Physical Activity and the Physical Environment Using GPS, GIS and Accelerometers in 10-12-Year-Old Children.	2019	Remmers, Teun and Thijs, Carel and Ettema, Dick and de Vries, Sanne and Slingerland, Menno and Kremers, Stef	Excluded: Outcome(s) was(were) not RMNCH	Search	No
Forest biomass estimation using remote sensing and field inventory: a case study of Tripura, India.	2019	Pandey, Prem Chandra and Srivastava, Prashant K and Chetri, Tilok and Choudhary, Bal Krishan and Kumar, Pavan	Excluded: Outcome(s) was(were) not RMNCH	Search	No
Performance of Three Isolates of Metarhizium Anisopliae and Their Virulence against Zeugodacus Cucurbitae under Different Temperature Regimes, with Global Extrapolation of Their Efficiency.	2019	Onsongo, Susan K and Gichimu, Bernard M and Akutse, Komivi S and Dubois, Thomas and Mohamed, Samira A	Excluded: Outcome(s) was(were) not RMNCH	Search	No
Examination of Human Health Impacts Due to Adverse Climate Events Through the Use of Vulnerability Mapping: A Scoping Review.	2019	Schmeltz, Michael T and Marcotullio, Peter J	Excluded: Outcome(s) was(were) not RMNCH	Search	No
Geospatial Analysis of Environmental Risk Factors for Missing Dementia Patients.	2019	Puthusseryppady, Vaisakh and Coughlan, Gillian and Patel, Martyn and Hornberger, Michael	Excluded: Outcome(s) was(were) not RMNCH	Search	No
Optimizing viral load testing access for the last mile: Geospatial cost model for point of care instrument placement.	2019	Girdwood, Sarah J and Nichols, Brooke E and Moyo, Crispin and Crompton, Thomas and Chimhamhiwa, Dorman and Rosen, Sydney	Excluded: Outcome(s) was(were) not RMNCH	Search	No
In which population groups are food and physical activity environments related to obesity?	2019	Hobbs, Matthew and McKenna, J	Excluded: Outcome(s) was(were) not RMNCH	Search	No
Making Pastoralists Count: Geospatial Methods for the Health Surveillance of Nomadic Populations.	2019	Wild, Hannah and Glowacki, Luke and Maples, Stace and MejÃ­a-Guevara, IvÃ¡n and Krystosik, Amy and Bonds, Matthew H and Hiruy, Abiy and LaBeaud, A Desiree and Barry, Michele	Excluded: Outcome(s) was(were) not RMNCH	Search	No
The Use of Geographic Information Systems for Spatial Ecological Risk Assessments: An Example from the Athabasca Oil Sands Area in Canada.	2019	Eccles, Kristin M and Pauli, Bruce D and Chan, Hing Man	Excluded: Study not carried out in LMIC	Search	No
Creation of a Geospatially Explicit, Agent-based Model of a Regional Healthcare Network with Application to Clostridioides difficile Infection.	2019	Rhea, Sarah and Hilscher, Rainer and Rineer, James I and Munoz, Breda and Jones, Kasey and Endres-Dighe, Stacy M and DiBiase, Lauren M and Sickbert-Bennett, Emily E and Weber, David J and MacFarquhar, Jennifer K and Dubendris, Heather and Bobashev, Georgiy	Excluded: Outcome(s) was(were) not RMNCH	Search	No
Suicide mortality among youth in southern Brazil: a spatiotemporal evaluation of socioeconomic vulnerability.	2019	AlarcÃ£o, Ana C and Dell' Agnolo, CÃ¡tia M and Vissoci, JoÃ£o R and Carvalho, Elias C A and Staton, Catherine A and de Andrade, Luciano and Fontes, KÃ¡tia B and Pelloso, Sandra M and Nievola, JÃºlio C and Carvalho, Maria D	Excluded: Outcome(s) was(were) not RMNCH	Search	No
Molecular epidemiology of M. tuberculosis in Ethiopia: A systematic review and meta-analysis.	2019	Mekonnen, Daniel and Derbie, Awoke and Chanie, Asmamaw and Shumet, Abebe and Biadglegne, Fantahun and Kassahun, Yonas and Bobosha, Kidist and Mihret, Adane and Wassie, Liya and Munshea, Abaineh and Nibret, Endalkachew and Yimer, Solomon Abebe and TÃ¸njum, Tone and Aseffa, Abraham	Excluded: Focus was not model-based geospatial estimation for small area estimation	Search	No
Disparities in surgical care for children across Brazil: Use of geospatial analysis.	2019	Vissoci, JoÃ£o R N and Ong, Cecilia T and Andrade, Luciano de and Rocha, Thiago Augusto Hernandes and Silva, Nubia Cristina da and Poenaru, Dan and Smith, Emily R and Rice, Henry E and Global Initiative for Childrenâ€™s Surgery, [Collective Name]	Excluded: Outcome(s) was(were) not RMNCH	Search	No
T-Scan: A Genome-wide Method for the Systematic Discovery of T Cell Epitopes.	2019	Kula, Tomasz and Dezfulian, Mohammad H and Wang, Charlotte I and Abdelfattah, Nouran S and Hartman, Zachary C and Wucherpfennig, Kai W and Lyerly, Herbert Kim and Elledge, Stephen J	Excluded: Outcome(s) was(were) not RMNCH	Search	No
Geospatial Analysis of Mass-Wasting Susceptibility of Four Small Catchments in Mountainous Area of Miyun County, Beijing.	2019	Cao, Chen and Chen, Jianping and Zhang, Wen and Xu, Peihua and Zheng, Lianjing and Zhu, Chun	Excluded: Outcome(s) was(were) not RMNCH	Search	No
Evaluating health facility access using Bayesian spatial models and location analysis methods.	2019	Tierney, Nicholas J and Mira, Antonietta and Reinhold, H Jost and Arbia, Giuseppe and Clifford, Samuel and Auricchio, Angelo and Moccetti, Tiziano and Peluso, Stefano and Mengersen, Kerrie L	Excluded: Outcome(s) was(were) not RMNCH	Search	No
Location, Location, Location: Utilizing NBATS-2 in Trauma System Planning.	2019	Dooley, Jennings H and Ozdenerol, Esra and Sharpe, John P and Magnotti, Louis J and Croce, Martin A and Fischer, Peter E	Excluded: Insufficient geographical coverage	Search	No
A Community EcoHealth Index from EnviroAtlas Ecosystem Services Metrics.	2019	Cochran, Ferdouz and Jackson, Laura and Neale, Anne and Lovette, John and Tran, Liem	Excluded: Outcome(s) was(were) not RMNCH	Search	No
Estimating the impact of violent events on transmission in Ebola virus disease outbreak, Democratic Republic of the Congo, 2018-2019.	2019	Wannier, S Rae and Worden, Lee and Hoff, Nicole A and Amezcua, Eduardo and Selo, Bernice and Sinai, Cyrus and Mossoko, Mathias and Njoloko, Bathe and Okitolonda-Wemakoy, Emile and Mbala-Kingebeni, Placide and Ahuka-Mundeke, Steve and Muyembe-Tamfum, Jean Jacques and Richardson, Eugene T and Rutherford, George W and Jones, James H and Lietman, Thomas M and Rimoin, Anne W and Porco, Travis C and Ke…	Excluded: Outcome(s) was(were) not RMNCH	Search	No
Land Cover Change Intensifies Actual and Potential Radiative Forcing through CO2 in South and Southeast Asia from 1992 to 2015.	2019	Cui, Yaoping and Meadows, Michael E and Li, Nan and Fu, Yiming and Zhao, Guosong and Dong, Jinwei	Excluded: Outcome(s) was(were) not RMNCH	Search	No
Age Disparities Among Patients With Type 2 Diabetes and Associated Rates of Hospital Use and Diabetic Complications.	2019	Lee, David C and Young, Ta'Loria and Koziatek, Christian A and Shim, Christopher J and Osorio, Marcela and Vinson, Andrew J and Ravenell, Joseph E and Wall, Stephen P	Excluded: Outcome(s) was(were) not RMNCH	Search	No
Mapping urban air quality using mobile sampling with low-cost sensors and machine learning in Seoul, South Korea.	2019	Lim, Chris C and Kim, Ho and Vilcassim, M J Ruzmyn and Thurston, George D and Gordon, Terry and Chen, Lung-Chi and Lee, Kiyoung and Heimbinder, Michael and Kim, Sun-Young	Excluded: Study not carried out in LMIC	Search	No
Harnessing the Power of the Census: Characterizing Wastewater Treatment Plant Catchment Populations for Wastewater-Based Epidemiology.	2019	Tscharke, Benjamin J and O'Brien, Jake W and Ort, Christoph and Grant, Sharon and Gerber, Cobus and Bade, Richard and Thai, Phong K and Thomas, Kevin V and Mueller, Jochen F	Excluded: Outcome(s) was(were) not RMNCH	Search	No
Improvement of Spatial Modeling of Cr, Pb, Cd, As and Ni in Soil Based on Portable X-ray Fluorescence (PXRF) and Geostatistics: A Case Study in East China.	2019	Xia, Fang and Hu, Bifeng and Shao, Shuai and Xu, Dongyun and Zhou, Yue and Zhou, Yin and Huang, Mingxiang and Li, Yan and Chen, Songchao and Shi, Zhou	Excluded: Outcome(s) was(were) not RMNCH	Search	No
Geographical and population disparities in timely access to prehospital and advanced level emergency care in New Zealand: a cross-sectional study.	2019	Lilley, Rebbecca and de Graaf, Brandon and Kool, Bridget and Davie, Gabrielle and Reid, Papaarangi and Dicker, Bridget and Civil, Ian and Ameratunga, Shanthi and Branas, Charles	Excluded: Study not carried out in LMIC	Search	No
Tracing the environmental footprint of the Burkholderia pseudomallei lipopolysaccharide genotypes in the tropical "Top End" of the Northern Territory, Australia.	2019	Webb, Jessica R and Rachlin, Audrey and Rigas, Vanessa and Sarovich, Derek S and Price, Erin P and Kaestli, Mirjam and Ward, Linda M and Mayo, Mark and Currie, Bart J	Excluded: Study not carried out in LMIC	Search	No
Bayesian Estimation of MSM Population Size in CÃ´te d'Ivoire.	2019	Datta, Abhirup and Lin, Wenyi and Rao, Amrita and Diouf, Daouda and Kouame, Abo and Edwards, Jessie K and Bao, Le and Louis, Thomas A and Baral, Stefan	Excluded: Outcome(s) was(were) not RMNCH	Search	No
Physical disabilities due to leprosy in Alagoas State, Northeast Brazil: a temporal and spatial modeling.	2019	Souza, Carlos Dornels Freire de and Tavares, Daniela Lessa de Carvalho and Tavares, Clodis Maria and Almeida, Alda Graciele Claudio Dos Santos and Accioly, Selma Maria Pereira da Silva and Paiva, JoÃ£o Paulo Silva de and Leal, Thiago Cavalcanti and Santos, Victor Santana	Excluded: Outcome(s) was(were) not RMNCH	Search	No
Indigenous homicide in Brazil: geospatial mapping and secondary data analysis (2010 to 2014).	2019	Wanzinack, ClÃ³vis and Signorelli, Marcos Claudio and Shimakura, Silvia and Pereira, Pedro Paulo Gomes and Polidoro, Mauricio and Oliveira, Lilian Blanck de and Reis, ClÃ³vis	Excluded: Outcome(s) was(were) not RMNCH	Search	No
Advancing health equity and access using telemedicine: a geospatial assessment.	2019	Khairat, Saif and Haithcoat, Timothy and Liu, Songzi and Zaman, Tanzila and Edson, Barbara and Gianforcaro, Robert and Shyu, Chi-Ren	Excluded: Study not carried out in LMIC	Search	No
Googling Service Boundaries for Endovascular Clot Retrieval (ECR) Hub Hospitals in Metropolitan Sydney.	2019	Phan, Thanh G and Beare, Richard and Srikanth, Velandai and Ma, Henry	Excluded: Study not carried out in LMIC	Search	No
Identifying geospatial "hot spots" of glomerular diseases: opportunities and challenges.	2019	Hawley, Carmel M and Pascoe, Elaine M	Excluded: Outcome(s) was(were) not RMNCH	Search	No
State-Level Affordability of Factory-Made Cigarettes among Current US Smokers: Findings from the ITC US Survey, 2003-2015.	2019	Driezen, Pete and Nargis, Nigar and Thompson, Mary E and Cummings, K Michael and Fong, Geoffrey T and Chaloupka, Frank J and Shang, Ce and Cheng, Kai-Wen	Excluded: Study not carried out in LMIC	Search	No
Cost and Impact of Dried Blood Spot Versus Plasma Separation Card for Scale-up of Viral Load Testing in Resource-limited Settings.	2019	Nichols, Brooke E and Girdwood, Sarah J and Shibemba, Aaron and Sikota, Sharper and Gill, Christopher J and Mwananyanda, Lawrence and Noble, Lara and Stewart-Isherwood, Lynsey and Scott, Lesley and Carmona, Sergio and Rosen, Sydney and Stevens, Wendy	Excluded: Outcome(s) was(were) not RMNCH	Search	No
Geospatial analysis for reproductive, maternal, newborn, child and adolescent health: gaps and opportunities.	2019	Matthews, Zoe and Rawlins, Barbara and Duong, Jennifer and Molla, Yordanos B and Moran, Allisyn C and Singh, Kavita and Serbanescu, Florina and Tatem, Andrew J and Nilsen, Kristine	Excluded: Focus was not model-based geospatial estimation for small area estimation	Search	No
From paper maps to digital maps: enhancing routine immunisation microplanning in Northern Nigeria.	2019	Dougherty, Leanne and Abdulkarim, Masduq and Mikailu, Fiyidi and Tijani, Usman and Owolabi, Kazeem and Gilroy, Kate and Naiya, Ahmed and Abdullahi, Adamu and Bodinga, Hadiza and Olayinka, Folake and Moise, Imelda	Excluded: Insufficient geographical coverage	Search	No
Best practices in availability, management and use of geospatial data to guide reproductive, maternal, child and adolescent health programmes.	2019	Molla, Yordanos B and Nilsen, Kristine and Singh, Kavita and Ruktanonchai, Corrine Warren and Schmitz, Michelle M and Duong, Jennifer and Serbanescu, Florina and Moran, Allisyn C and Matthews, Zoe and Tatem, Andrew J	Excluded: Focus was not model-based geospatial estimation for small area estimation	Search	No
HARCI-EU, a harmonized gridded dataset of critical infrastructures in Europe for large-scale risk assessments.	2019	Batista E Silva, Filipe and Forzieri, Giovanni and Marin Herrera, Mario Alberto and Bianchi, Alessandra and Lavalle, Carlo and Feyen, Luc	Excluded: Study not carried out in LMIC	Search	No
Service environment link and false discovery rate correction: Methodological considerations in population and health facility surveys.	2019	Tegegne, Teketo Kassaw and Chojenta, Catherine and Getachew, Theodros and Smith, Roger and Loxton, Deborah	Excluded: Focus was not model-based geospatial estimation for small area estimation	Search	No
Post-Legalization Opening of Retail Cannabis Stores and Adult Cannabis Use in Washington State, 2009-2016.	2019	Everson, Erik M and Dilley, Julia A and Maher, Julie E and Mack, Curtis E	Excluded: Study not carried out in LMIC	Search	No
Testing the Usability of a Software for Geospatial and Transport Modeling in Acute Stroke Service Planning.	2019	Holodinsky, Jessalyn K and Francis, Michael J and Goyal, Mayank and Hill, Michael D and Kamal, Noreen	Excluded: Outcome(s) was(were) not RMNCH	Search	No
Using community-based methods to create a geospatial asset map of physical activity spaces in Pasadena, TX.	2019	Stasi, Selina and Spengler, John Otto and Maddock, Jay and Mckyer, Lisako and Clark, Heather	Excluded: Study not carried out in LMIC	Search	No
High-resolution remote sensing-based spatial modeling for the prediction of potential risk areas of schistosomiasis in the Dongting Lake area, China.	2019	Xue, Jing-Bo and Xia, Shang and Zhang, Li-Juan and Abe, Eniola Michael and Zhou, Jie and Li, Yi-Yi and Hao, Yu-Wan and Wang, Qiang and Xu, Jing and Li, Shi-Zhu and Zhou, Xiao-Nong	Excluded: Outcome(s) was(were) not RMNCH	Search	No
Analysis-ready datasets for insecticide resistance phenotype and genotype frequency in African malaria vectors.	2019	Moyes, Catherine L and Wiebe, Antoinette and Gleave, Katherine and Trett, Anna and Hancock, Penelope A and Padonou, Germain Gil and ChouaÃ¯bou, Mouhamadou S and Sovi, Arthur and Abuelmaali, Sara A and Ochomo, Eric and Antonio-Nkondjio, Christophe and Dengela, Dereje and Kawada, Hitoshi and Dabire, Roch K and Donnelly, Martin J and Mbogo, Charles and Fornadel, Christen and Coleman, Michael	Excluded: Outcome(s) was(were) not RMNCH	Search	No
Does facility birth reduce maternal and perinatal mortality in Brong Ahafo, Ghana? A secondary analysis using data on 119â€ˆ244 pregnancies from two cluster-randomised controlled trials.	2019	Gabrysch, Sabine and Nesbitt, Robin C and Schoeps, Anja and Hurt, Lisa and Soremekun, Seyi and Edmond, Karen and Manu, Alexander and Lohela, Terhi J and Danso, Samuel and Tomlin, Keith and Kirkwood, Betty and Campbell, Oona M R	Excluded: Insufficient geographical coverage	Search	No
Investigation of geospatial distribution of PAH compounds in soil phase and determination of soil-air exchange direction in a megacity.	2019	Yukhimets, Aigerim and Kuzu, S Levent and AkyÃ¼z, Ezgi and Saral, Arslan	Excluded: Outcome(s) was(were) not RMNCH	Search	No
Sociodemographic and geospatial associations with community-associated methicillin-resistant Staphylococcus aureus (CA-MRSA) infections in a large Canadian city: an 11â€‰year retrospective study.	2019	Gill, Victoria C and Ma, Irene and Guo, Maggie and Gregson, Dan B and Naugler, Christopher and Church, Deirdre L	Excluded: Study not carried out in LMIC	Search	No
Geospatial-Temporal and Demand Models for Opioid Admissions, Implications for Policy.	2019	Fulton, Lawrence and Dong, Zhijie and Zhan, F Benjamin and Kruse, Clemens Scott and Granados, Paula Stigler	Excluded: Study not carried out in LMIC	Search	No
Environmental Foundations of Typhoid Fever in the Fijian Residential Setting.	2019	Jenkins, Aaron P and Jupiter, Stacy D and Jenney, Adam and Naucukidi, Alanieta and Prasad, Namrata and Vosaki, Gandercillar and Mulholland, Kim and Strugnell, Richard and Kama, Mike and Crump, John A and Horwitz, Pierre	Excluded: Outcome(s) was(were) not RMNCH	Search	No
Biodegradation of di-(2-ethylhexyl) phthalate by a newly isolated Gordonia sp. and its application in the remediation of contaminated soils.	2019	Wang, Yangyang and Zhan, Wenhao and Ren, Qiang and Cheng, Shanshan and Wang, Junnan and Ma, Xiaoyu and Zhang, Chaosheng and Wang, Yansong	Excluded: Outcome(s) was(were) not RMNCH	Search	No
Screening a nation for hepatitis C virus elimination: a cross-sectional study on prevalence of hepatitis C and associated risk factors in the Rwandan general population.	2019	Umutesi, Justine and Liu, Carol Yingkai and Penkunas, Michael J and Makuza, Jean Damascene and Ntihabose, Corneille K and Umuraza, Sabine and Niyikora, Julienne and Serumondo, Janvier and Gupta, Neil and Nsanzimana, Sabin	Excluded: Outcome(s) was(were) not RMNCH	Search	No
Neighborhood-level stroke hot spots within major United States cities.	2019	Dworkis, Daniel A and Marvel, James and Sanossian, Nerses and Arora, Sanjay	Excluded: Study not carried out in LMIC	Search	No
Spatial and temporal analysis of tuberculosis in an area of social inequality in Northeast Brazil.	2019	Lima, Shirley VerÃ´nica Melo Almeida and Dos Santos, Allan Dantas and Duque, Andrezza Marques and de Oliveira Goes, Marco AurÃ©lio and da Silva Peixoto, Marcus Valerius and da ConceiÃ§Ã£o AraÃºjo, DamiÃ£o and Ribeiro, CaÃ­que Jordan Nunes and Santos, MÃ¡rcio Bezerra and de AraÃºjo, Karina ConceiÃ§Ã£o Gomes Machado and Nunes, Marco AntÃ´nio Prado	Excluded: Outcome(s) was(were) not RMNCH	Search	No
Quantifying Seasonal Variation in Insecticide-Treated Net Use among Those with Access.	2019	Koenker, Hannah and Taylor, Cameron and Burgert-Brucker, Clara R and Thwing, Julie and Fish, Tom and Kilian, Albert	Excluded: Outcome(s) was(were) not RMNCH	Search	No
Multilevel Analysis of Socio-Demographic Disparities in Adulthood Obesity Across the United States Geographic Regions.	2019	Sung, Baksun and Etemadifar, Amin	Excluded: Study not carried out in LMIC	Search	No
Development of an environmental health tool linking chemical exposures, physical location and lung function.	2019	Rohlman, Diana and Dixon, Holly M and Kincl, Laurel and Larkin, Andrew and Evoy, Richard and Barton, Michael and Phillips, Aaron and Peterson, Elena and Scaffidi, Christopher and Herbstman, Julie B and Waters, Katrina M and Anderson, Kim A	Excluded: Outcome(s) was(were) not RMNCH	Search	No
Use of helicopters for retrieval of trauma patients: A geospatial analysis.	2019	Smedley, W Andrew and Stone, K Lorraine and Brown, Allison and Farley, Paige and Griffin, Russell L and Cox, Daniel B and Kerby, Jeffrey D and Jansen, Jan O	Excluded: Outcome(s) was(were) not RMNCH	Search	No
Facilitating Inclusion of Geocoded Pollution Data into Health Studies.	2019	Greenblatt, Rebecca E and Himes, Blanca E	Excluded: Outcome(s) was(were) not RMNCH	Search	No
Transitioning to non-toxic ammunition: Making change happen.	2019	Cromie, Ruth and Newth, Julia and Strong, Emily	Excluded: Study not carried out in LMIC	Search	No
Geospatial technology in environmental health applications.	2019	Faruque, Fazlay S	Excluded: Outcome(s) was(were) not RMNCH	Search	No
Teaming up census and patient data to delineate fine-scale hospital service areas and identify geographic disparities in hospital accessibility.	2019	Jia, Peng and Shi, Xinyu and Xierali, Imam M	Excluded: Outcome(s) was(were) not RMNCH	Search	No
Differential effects of distance decay on hospital inpatient visits among subpopulations in Florida, USA.	2019	Jia, Peng and Wang, Fahui and Xierali, Imam M	Excluded: Study not carried out in LMIC	Search	No
Determination of the physical domain for air quality monitoring stations using the ANP-OWA method in GIS.	2019	Kazemi-Beydokhti, M and Abbaspour, R Ali and Kheradmandi, M and Bozorgi-Amiri, A	Excluded: Outcome(s) was(were) not RMNCH	Search	No
Smartphone geospatial apps for dengue control, prevention, prediction, and education: MOSapp, DISapp, and the mosquito perception index (MPI).	2019	Babu, A N and Niehaus, E and Shah, S and Unnithan, C and Ramkumar, P S and Shah, J and Binoy, V V and Soman, B and Arunan, M C and Jose, C P	Excluded: Outcome(s) was(were) not RMNCH	Search	No
Environmental and individual predictors of medication adherence among elderly patients with hypertension and chronic kidney disease: A geospatial approach.	2019	Han, Yun and Saran, Rajiv and Erickson, Steven R and Hirth, Richard A and He, Kevin and Balkrishnan, Rajesh	Excluded: Outcome(s) was(were) not RMNCH	Search	No
Ways of knowing in precision health.	2019	Corwin, Elizabeth and Redeker, Nancy S and Richmond, Therese S and Docherty, Sharron L and Pickler, Rita H	Excluded: Outcome(s) was(were) not RMNCH	Search	No
An Implantable Inductive Near-Field Communication System with 64 Channels for Acquisition of Gastrointestinal Bioelectrical Activity.	2019	Javan-Khoshkholgh, Amir and Farajidavar, Aydin	Excluded: Outcome(s) was(were) not RMNCH	Search	No
Manganese transporter genetics and sex modify the association between environmental manganese exposure and neurobehavioral outcomes in children.	2019	Broberg, Karin and Taj, Tahir and Guazzetti, Stefano and Peli, Marco and Cagna, Giuseppa and Pineda, Daniela and Placidi, Donatella and Wright, Robert O and Smith, Donald R and Lucchini, Roberto G and Wahlberg, Karin	Excluded: Outcome(s) was(were) not RMNCH	Search	No
Mapping the global endemicity and clinical burden of Plasmodium vivax, 2000-17: a spatial and temporal modelling study.	2019	Battle, Katherine E and Lucas, Tim C D and Nguyen, Michele and Howes, Rosalind E and Nandi, Anita K and Twohig, Katherine A and Pfeffer, Daniel A and Cameron, Ewan and Rao, Puja C and Casey, Daniel and Gibson, Harry S and Rozier, Jennifer A and Dalrymple, Ursula and Keddie, Suzanne H and Collins, Emma L and Harris, Joseph R and Guerra, Carlos A and Thorn, Michael P and Bisanzio, Donal and Fullman…	Excluded: Outcome(s) was(were) not RMNCH	Search	No
Spatial assessment of farmland soil pollution and its potential human health risks in China.	2019	Zeng, Siyan and Ma, Jing and Yang, Yongjun and Zhang, Shaoliang and Liu, Gang-Jun and Chen, Fu	Excluded: Outcome(s) was(were) not RMNCH	Search	No
Efficient visual information sampling develops late in childhood.	2019	Jones, Peter R and Landin, Linnea and McLean, Aisha and Juni, Mordechai Z and Maloney, Laurence T and Nardini, Marko and Dekker, Tessa M	Excluded: Outcome(s) was(were) not RMNCH	Search	No
Genomic structure and diversity of Plasmodium falciparum in Southeast Asia reveal recent parasite migration patterns.	2019	Shetty, Amol C and Jacob, Christopher G and Huang, Fang and Li, Yao and Agrawal, Sonia and Saunders, David L and Lon, Chanthap and Fukuda, Mark M and Ringwald, Pascal and Ashley, Elizabeth A and Han, Kay Thwe and Hlaing, Tin Maung and Nyunt, Myaing M and Silva, Joana C and Stewart, Kathleen E and Plowe, Christopher V and O'Connor, Timothy D and Takala-Harrison, Shannon and Artemisinin Resistance …	Excluded: Outcome(s) was(were) not RMNCH	Search	No
Trends in State-Level Opinions toward the Affordable Care Act.	2019	Pacheco, Julianna and Maltby, Elizabeth	Excluded: Outcome(s) was(were) not RMNCH	Search	No
Unmanned aerial image dataset: Ready for 3D reconstruction.	2019	Shahbazi, Mozhdeh and MÃ©nard, Patrick and Sohn, Gunho and ThÃ©au, JÃ©rome	Excluded: Outcome(s) was(were) not RMNCH	Search	No
Neighbourhood greenness and depression among older adults.	2019	Perrino, Tatiana and Lombard, Joanna and Rundek, Tatjana and Wang, Kefeng and Dong, Chuanhui and Gutierrez, Carolina Marinovic and Toro, Matthew and Byrne, Margaret M and Nardi, Maria I and Kardys, Jack and Szapocznik, JosÃ© and Brown, Scott C	Excluded: Outcome(s) was(were) not RMNCH	Search	No
Increased Rwandan Access to Obstetrician-Gynecologists Through a U.S.-Rwanda Academic Training Partnership.	2019	Small, Maria and Magriples, Urania and Ghebre, Rahel and Bazzett-Matabele, Lisa and Ntirushwa, David and Kitessa, Doee and Ntasumbumuyange, Diomede and Lantos, Paul and Ngabonziza, Eugene and Hill, Washington and Ruzindana, Kenneth and Rukundo, Jean Damascene and Moscovitz, Alexandra N and Bagambe, Patrick and Brown, Haywood and Rulisa, Stephen	Excluded: Focus was not model-based geospatial estimation for small area estimation	Search	No
Assessing Hereditary Colorectal Cancer Referral Patterns to a Tertiary Care Center: A Novel Approach Using Geographic Information System Mapping.	2019	Ford, Molly M and Camp, Janey V and Geiger, Timothy M and Hopkins, M Benjamin and Muldoon, Roberta L and Prestwich, Anna and LaNeve, David C and Hawkins, Alexander T	Excluded: Outcome(s) was(were) not RMNCH	Search	No
Geographic accessibility to public health facilities providing tuberculosis testing services at point-of-care in the upper east region, Ghana.	2019	Kuupiel, Desmond and Adu, Kwame M and Apiribu, Felix and Bawontuo, Vitalis and Adogboba, Duncan A and Ali, Kwasi T and Mashamba-Thompson, Tivani P	Excluded: Outcome(s) was(were) not RMNCH	Search	No
Rubbertown Next Generation Emissions Measurement Demonstration Project.	2019	Thoma, Eben and George, Ingrid and Duvall, Rachelle and Wu, Tai and Whitaker, Donald and Oliver, Karen and Mukerjee, Shaibal and Brantley, Halley and Spann, Jane and Bell, Tiereny and Carlton-Carew, Njeri and Deshmukh, Parikshit and Cansler, Jacob and Cousett, Tamira and Tang, Wei and Cooley, Andrea and Zimmerman, Kyle and DeWitt, Billy and Paris, Bryan	Excluded: Outcome(s) was(were) not RMNCH	Search	No
Improving the Accuracy of Two-Color Multiview (2CMV) Advanced Geospatial Information (AGI) Products Using Unsupervised Feature Learning and Optical Flow.	2019	Kanberoglu, Berkay and Frakes, David	Excluded: Outcome(s) was(were) not RMNCH	Search	No
Resolving Clinical Trial Subject Disengagement in Socioeconomically Disadvantaged Subjects.	2019	Rhudy, James P and Lewis, Jonathan C and Alexandrov, Andrei V and Alexandrov, Anne W	Excluded: Focus was not model-based geospatial estimation for small area estimation	Search	No
Determining spatial access to opioid use disorder treatment and emergency medical services in New Hampshire.	2019	Cao, Yanjia and Stewart, Kathleen and Wish, Eric and Artigiani, Eleanor and Sorg, Marcella H	Excluded: Study not carried out in LMIC	Search	No
Geospatial analyses identify regional hot spots of diffuse gastric cancer in rural Central America.	2019	Dominguez, Ricardo L and Cherry, Charlotte B and Estevez-Ordonez, Dago and Mera, Robertino and Escamilla, Veronica and Pawlita, Michael and Waterboer, Tim and Wilson, Keith T and Peek, Richard M and Tavera, Gloria and Williams, Scott M and Gulley, Margaret L and Emch, Michael and Morgan, Douglas R	Excluded: Outcome(s) was(were) not RMNCH	Search	No
Spatial epidemiological determinants of severe fever with thrombocytopenia syndrome in Miyazaki, Japan: a GWLR modeling study.	2019	Yasuo, Kazuhiro and Nishiura, Hiroshi	Excluded: Study not carried out in LMIC	Search	No
A decade of sustained geographic spread of HIV infections among women in Durban, South Africa.	2019	Ramjee, Gita and Sartorius, Benn and Morris, Natashia and Wand, Handan and Reddy, Tarylee and Yssel, Justin D and Tanser, Frank	Excluded: Insufficient geographical coverage	Search	No
Reconsidering the relationship between fast-food outlets, area-level deprivation, diet quality and body mass index: an exploratory structural equation modelling approach.	2019	Hobbs, Matthew and Green, Mark and Roberts, Kath and Griffiths, Claire and McKenna, Jim	Excluded: Study not carried out in LMIC	Search	No
Paradoxical effects of exercise on hippocampal plasticity and cognition in mice with a heterozygous null mutation in the serotonin transporter gene.	2019	Rogers, Jake and Chen, Feng and Stanic, Davor and Farzana, Farheen and Li, Shanshan and Zeleznikow-Johnston, Ariel M and Nithianantharajah, Jess and Churilov, Leonid and Adlard, Paul A and Lanfumey, Laurence and Hannan, Anthony J and Renoir, Thibault	Excluded: Outcome(s) was(were) not RMNCH	Search	No
Spatial variations of women's home delivery after antenatal care visits at lay Gayint District, Northwest Ethiopia.	2019	Nigatu, Araya Mesfin and Gelaye, Kassahun Alemu and Degefie, Degefie Tibebe and Birhanu, Abraham Yeneneh	Excluded: Insufficient geographical coverage	Search	No
The Social Context of HIV Prevention and Care among Black Men Who Have Sex with Men in Three U.S. Cities: The Neighborhoods and Networks (N2) Cohort Study.	2019	Duncan, Dustin T and Hickson, DeMarc A and Goedel, William C and Callander, Denton and Brooks, Brandon and Chen, Yen-Tyng and Hanson, Hillary and Eavou, Rebecca and Khanna, Aditya S and Chaix, Basile and Regan, Seann D and Wheeler, Darrell P and Mayer, Kenneth H and Safren, Steven A and Carr Melvin, Sandra and Draper, Cordarian and Magee-Jackson, Veronica and Brewer, Russell and Schneider, John A	Excluded: Study not carried out in LMIC	Search	No
Short-term associations between objective crime, park-use, and park-based physical activity in low-income neighborhoods.	2019	Marquet, Oriol and Hipp, J Aaron and Alberico, Claudia and Huang, Jing-Huei and Fry, Dustin and Mazak, Elizabeth and Lovasi, Gina S and Floyd, Myron F	Excluded: Study not carried out in LMIC	Search	No
GIScience and cancer: State of the art and trends for cancer surveillance and epidemiology.	2019	Sahar, Liora and Foster, Stephanie L and Sherman, Recinda L and Henry, Kevin A and Goldberg, Daniel W and Stinchcomb, David G and Bauer, Joseph E	Excluded: Focus was not model-based geospatial estimation for small area estimation	Search	No
Multistate analysis of prospective Legionnaires' disease cluster detection using SaTScan, 2011-2015.	2019	Edens, Chris and Alden, Nisha B and Danila, Richard N and Fill, Mary-Margaret A and Gacek, Paul and Muse, Alison and Parker, Erin and Poissant, Tasha and Ryan, Patricia A and Smelser, Chad and Tobin-D'Angelo, Melissa and Schrag, Stephanie J	Excluded: Outcome(s) was(were) not RMNCH	Search	No
Prevalence and risk factors for child labour and violence against children in Egypt using Bayesian geospatial modelling with multiple imputation.	2019	Khatab, Khaled and Raheem, Maruf A and Sartorius, Benn and Ismail, Mubarak	Excluded: Focus was not model-based geospatial estimation for small area estimation	Search	No
Comparison of common spatial interpolation methods for analyzing pollutant spatial distributions at contaminated sites.	2019	Qiao, Pengwei and Li, Peizhong and Cheng, Yanjun and Wei, Wenxia and Yang, Sucai and Lei, Mei and Chen, Tongbin	Excluded: Outcome(s) was(were) not RMNCH	Search	No
Mapping tuberculosis treatment outcomes in Ethiopia.	2019	Alene, Kefyalew Addis and Viney, Kerri and Gray, Darren J and McBryde, Emma S and Wagnew, Maereg and Clements, Archie C A	Excluded: Outcome(s) was(were) not RMNCH	Search	No
A preliminary analysis of Level IV trauma centers within an organized trauma system.	2019	Vernon, Tawnya M and Cook, Alan D and Horst, Michael A and Gross, Brian W and Bradburn, Eric H and Jammula, Shreya and Altenburg, Juliet and Bradley, David and Rogers, Frederick B	Excluded: Outcome(s) was(were) not RMNCH	Search	No
[Application of Geospatial Information Technologies in Assessing Changes in Regional Health Risks Related to Climate Change].	2019	Wu, Chih-Da	Excluded: Focus was not model-based geospatial estimation for small area estimation	Search	No
Trends in the Bioremediation of Pharmaceuticals and Other Organic Contaminants Using Native or Genetically Modified Microbial Strains: A Review.	2019	Petsas, Andreas S and Vagi, Maria C	Excluded: Outcome(s) was(were) not RMNCH	Search	No
Geospatial modelling of the prevalence and changing distribution of frailty in Australia - 2011 to 2027.	2019	Taylor, D and Barrie, H and Lange, J and Thompson, M Q and Theou, O and Visvanathan, R	Excluded: Study not carried out in LMIC	Search	No
Exploring socio-demographic-and geographical-variations in prevalence of diabetes and hypertension in Bangladesh: Bayesian spatial analysis of national health survey data.	2019	Roy, Paritosh K and Khan, Md Hasinur R and Akter, Tahmina and Rahman, M Shafiqur	Excluded: Insufficient geographical coverage	Search	No
Geospatial, racial, and educational variation in firearm mortality in the USA, Mexico, Brazil, and Colombia, 1990-2015: a comparative analysis of vital statistics data.	2019	Dare, Anna J and Irving, Hyacinth and Guerrero-LÃ³pez, Carlos Manuel and Watson, Leah K and Kolpak, Patrycja and Reynales Shigematsu, Luz Myriam and Sanches, Marcos and Gomez, David and Gelband, Hellen and Jha, Prabhat	Excluded: Outcome(s) was(were) not RMNCH	Search	No
Dietary Fiber, Atherosclerosis, and Cardiovascular Disease.	2019	Soliman, Ghada A	Excluded: Outcome(s) was(were) not RMNCH	Search	No
Inequality and Influencing Factors of Spatial Accessibility of Medical Facilities in Rural Areas of China: A Case Study of Henan Province.	2019	Liu, Shirui and Qin, Yaochen and Xu, Yanan	Excluded: Outcome(s) was(were) not RMNCH	Search	No
A Geospatial Analysis of Freestanding and Hospital Emergency Department Accessibility via Public Transit.	2019	Carlson, Lucas C and Baker, Olesya N and Schuur, Jeremiah D	Excluded: Study not carried out in LMIC	Search	No
Vulnerability of Vietnam to typhoons: A spatial assessment based on hazards, exposure and adaptive capacity.	2019	Nguyen, Kim-Anh and Liou, Yuei-An and Terry, James P	Excluded: Outcome(s) was(were) not RMNCH	Search	No
Effect measure modification conceptualized using selection diagrams as mediation by mechanisms of varying population-level relevance.	2019	Lopez, Priscilla M and Subramanian, S V and Schooling, C Mary	Excluded: Outcome(s) was(were) not RMNCH	Search	No
Ecological and Socioeconomic Predictors of Transmission Assessment Survey Failure for Lymphatic Filariasis.	2019	Goldberg, Ellen M and King, Jonathan D and Mupfasoni, Denise and Kwong, Kevin and Hay, Simon I and Pigott, David M and Cromwell, Elizabeth A	Excluded: Outcome(s) was(were) not RMNCH	Search	No
Province-Level Prevalence of Psychiatric Disorders: Application of Small-Area Methodology to the Iranian Mental Health Survey (IranMHS).	2019	Moradpour, Farhad and Hajebi, Ahmad and Salehi, Masoud and Solaymani-Dodaran, Masoud and Rahimi-Movaghar, Afarin and Sharifi, Vandad and Amin-Esmaeili, Masoumeh and Motevalian, Seyed Abbas	Excluded: Outcome(s) was(were) not RMNCH	Search	No
Pre-hospital Triage of Acute Ischemic Stroke Patients-Importance of Considering More Than Two Transport Options.	2019	Schlemm, Ludwig and Schlemm, Eckhard and Nolte, Christian H and Endres, Matthias	Excluded: Outcome(s) was(were) not RMNCH	Search	No
Commentary on a recent article on the effects of the 'Daily Mile' on physical activity, fitness and body composition: addressing key limitations.	2019	Daly-Smith, Andy and Morris, Jade L and Hobbs, Matthew and McKenna, Jim	Excluded: Outcome(s) was(were) not RMNCH	Search	No
Spatio-temporal comparison of pertussis outbreaks in Olmsted County, Minnesota, 2004-2005 and 2012: a population-based study.	2019	Wi, Chung-Il and Wheeler, Philip H and Kaur, Harsheen and Ryu, Euijung and Kim, Dohyeong and Juhn, Young	Excluded: Study not carried out in LMIC	Search	No
Forecasting and control of emerging infectious forest disease through participatory modelling.	2019	Gaydos, Devon A and Petrasova, Anna and Cobb, Richard C and Meentemeyer, Ross K	Excluded: Outcome(s) was(were) not RMNCH	Search	No
Mapping access to domestic water supplies from incomplete data in developing countries: An illustrative assessment for Kenya.	2019	Yu, Weiyu and Wardrop, Nicola A and Bain, Robert E S and Alegana, Victor and Graham, Laura J and Wright, Jim A	Excluded: Outcome(s) was(were) not RMNCH	Search	No
Finding inhabited settlements and tracking vaccination progress: the application of satellite imagery analysis to guide the immunization response to confirmation of previously-undetected, ongoing endemic wild poliovirus transmission in Borno State, Nigeria.	2019	Higgins, Jeff and Adamu, Usman and Adewara, Kehinde and Aladeshawe, Adeshina and Aregay, Aron and Barau, Inuwa and Berens, Andrew and Bolu, Omotayo and Dutton, Nina and Iduma, Nnaemeka and Jones, Bryant and Kaplan, Brian and Meleh, Sule and Musa, Melton and Wa Nganda, Gatei and Seaman, Vincent and Sud, Anupma and Vouillamoz, Stephane and Wiesen, Eric	Excluded: Insufficient geographical coverage	Search	No
Online community collaborative map: A geospatial and data visualization tool for cancer data.	2019	Ku, Wen-Yuan and Nfor, Oswald Ndi and Liu, Wen-Hsiu and Tantoh, Disline Manli and Hsu, Shu-Yi and Wang, Lee and Chou, Tien-Yin and Liaw, Yung-Po	Excluded: Outcome(s) was(were) not RMNCH	Search	No
Sickle cell screening in Uganda: High burden, human immunodeficiency virus comorbidity, and genetic modifiers.	2019	Kiyaga, Charles and Hernandez, Arielle G and Ssewanyana, Isaac and Schaefer, Beverly A and McElhinney, Kathryn E and Ndeezi, Grace and Howard, Thad A and Ndugwa, Christopher M and Ware, Russell E and Aceng, Jane R	Excluded: Outcome(s) was(were) not RMNCH	Search	No
[Using geo-intelligence to estimate risk of introduction of influenza type A in MexicoCenÃ¡rio de risco de introduÃ§Ã£o do vÃ­rus da influenza A no MÃ©xico estimado com o uso de inteligÃªncia geogrÃ¡fica].	2019	Ibarra-Zapata, Enrique and GaytÃ¡n-HernÃ¡ndez, DarÃ­o and Mora Aguilera, Gustavo and GonzÃ¡lez CastaÃ±eda, Miguel Ernesto	Excluded: Outcome(s) was(were) not RMNCH	Search	No
Spatial modeling of leprosy in the state of Bahia and its social determinants: a study of health inequities.	2019	Souza, Carlos Dornels Freire de and Luna, Carlos Feitosa and MagalhÃ£es, MÃ´nica de Avelar Figueiredo Mafra	Excluded: Outcome(s) was(were) not RMNCH	Search	No
Trends in the Geospatial Distribution of Inpatient Adult Surgical Services across the United States.	2019	Diaz, Adrian and Schoenbrunner, Anna and Pawlik, Timothy M	Excluded: Study not carried out in LMIC	Search	No
Spatial modeling, prediction and seasonal variation of malaria in northwest Ethiopia.	2019	Taddese, Asefa Adimasu and Baraki, Adhanom Gebreegziabher and Gelaye, Kassahun Alemu	Excluded: Insufficient geographical coverage	Search	No
[Review of Research on the Impacts of Atmospheric Pollution on the Health of Residents].	2019	Qin, Yao-Chen and Xie, Zhi-Xiang and Li, Yang	Excluded: Focus was not model-based geospatial estimation for small area estimation	Search	No
Understanding geographic variations of indoor radon potential for comprehensive cancer control planning.	2019	Gallaway, Michael Shayne and Berens, Andrew S and Puckett, Mary C and Foster, Stephanie	Excluded: Study not carried out in LMIC	Search	No
Geospatial Correlation of Amyopathic Dermatomyositis With Fixed Sources of Airborne Pollution: A Retrospective Cohort Study.	2019	Pearson, David R and Werth, Victoria P	Excluded: Outcome(s) was(were) not RMNCH	Search	No
A systematic review employing the GeoFERN framework to examine methods, reporting quality and associations between the retail food environment and obesity.	2019	Wilkins, Emma and Radley, Duncan and Morris, Michelle and Hobbs, Matthew and Christensen, Alex and Marwa, Windi Lameck and Morrin, Adele and Griffiths, Claire	Excluded: Focus was not model-based geospatial estimation for small area estimation	Search	No
Distribution and health risk assessment of arsenic and selected heavy metals in Groundwater of Chandigarh, India.	2019	Ravindra, Khaiwal and Mor, Suman	Excluded: Outcome(s) was(were) not RMNCH	Search	No
Identifying anomalous nuclear radioactive sources using Poisson kriging and mobile sensor networks.	2019	Zhao, Jifu and Zhang, Zhe and Sullivan, Clair J	Excluded: Outcome(s) was(were) not RMNCH	Search	No
The Response of Net Primary Production to Climate Change: A Case Study in the 400 mm Annual Precipitation Fluctuation Zone in China.	2019	Li, Yang and Qin, Yaochen	Excluded: Outcome(s) was(were) not RMNCH	Search	No
Population-based cohort study of hospital delivery volume, geographic accessibility, and obstetric outcomes.	2019	Aubrey-Bassler, F Kris and Cullen, Richard M and Simms, Alvin and Asghari, Shabnam and Crane, Joan and Wang, Peizhong P and Godwin, Marshall	Excluded: Insufficient geographical coverage	Search	No
Hybrid Resiliency-Stressor Conceptual Framework for Informing Decision Support Tools and Addressing Environmental Injustice and Health Inequities.	2019	Burwell-Naney, Kristen and Wilson, Sacoby M and Whitlock, Siobhan T and Puett, Robin	Excluded: Outcome(s) was(were) not RMNCH	Search	No
The double burden of food insecurity and obesity among Latino youth: Understanding the role of generational status.	2019	FlÃ³rez, Karen R and Katic, Bozena J and LÃ³pez-Cevallos, Daniel F and Murillo, Rosenda and Cancel-Tirado, Doris and Aponte-Soto, Lisa and Echeverria, Sandra E	Excluded: Study not carried out in LMIC	Search	No
Preventing and mitigating health risks of climate change.	2019	Tong, S and Ebi, K	Excluded: Outcome(s) was(were) not RMNCH	Search	No
Plastic debris on Pacific Islands: Ecological and health implications.	2019	Filho, Walter Leal and Havea, Peni Hausia and Balogun, Abdul-Lateef and Boenecke, Juliane and Maharaj, Anish Anit and Ha'apio, Michael and Hemstock, Sarah L	Excluded: Outcome(s) was(were) not RMNCH	Search	No
Between Privilege and Oppression: An Intersectional Analysis of Active Transportation Experiences Among Washington D.C. Area Youth.	2019	Roberts, Jennifer D and Mandic, Sandra and Fryer, Craig S and Brachman, Micah L and Ray, Rashawn	Excluded: Study not carried out in LMIC	Search	No
Where Does Telemedicine Achieve a Cost Reduction Effect? Cost Minimization Analysis of Teleradiology Services in Japan.	2019	Tanikawa, Takumi and Suzuki, Reina and Suzuki, Teppei and Ishikawa, Tomoki and Yamashina, Hiroko and Tsuji, Shintaro and Ogasawara, Katsuhiko	Excluded: Study not carried out in LMIC	Search	No
Smartphone Apps Targeting Alcohol and Illicit Substance Use: Systematic Search in in Commercial App Stores and Critical Content Analysis.	2019	Tofighi, Babak and Chemi, Chemi and Ruiz-Valcarcel, Jose and Hein, Paul and Hu, Lu	Excluded: Outcome(s) was(were) not RMNCH	Search	No
Obesity risk in women of childbearing age in New Zealand: a nationally representative cross-sectional study.	2019	Hobbs, Matthew and Tomintz, Melanie and McCarthy, John and Marek, Lukas and Vannier, ClÃ©mence and Campbell, Malcolm and Kingham, Simon	Excluded: Study not carried out in LMIC	Search	No
Demographic Forecasts Using the Game Theory.	2019	Ogryzek, Marek and RzÄ…sa, Krzysztof and Å arkienÄ—, Edita	Excluded: Outcome(s) was(were) not RMNCH	Search	No
Epidemiology of tuberculous lymphadenitis in Africa: A systematic review and meta-analysis.	2019	Mekonnen, Daniel and Derbie, Awoke and Abeje, Andargachew and Shumet, Abebe and Nibret, Endalkachew and Biadglegne, Fantahun and Munshae, Abaineh and Bobosha, Kidist and Wassie, Liya and Berg, Stefan and Aseffa, Abraham	Excluded: Focus was not model-based geospatial estimation for small area estimation	Search	No
Geospatial analysis and epidemiological aspects of human infections with Blastocystis hominis in Mazandaran Province, northern Iran.	2019	Asfaram, Shabnam and Daryani, Ahmad and Sarvi, Shahabeddin and Pagheh, Abdol Sattar and Hosseini, Seyed Abdollah and Saberi, Reza and Hoseiny, Seyede Mahboobeh and Soosaraei, Masoud and Sharif, Mehdi	Excluded: Outcome(s) was(were) not RMNCH	Search	No
Influence of Straw Burning on Urban Air Pollutant Concentrations in Northeast China.	2019	Wang, Zhenzhen and Zhao, Jianjun and Xu, Jiawen and Jia, Mingrui and Li, Han and Wang, Shijun	Excluded: Outcome(s) was(were) not RMNCH	Search	No
Mapping inequality: Childhood asthma and environmental injustice, a case study of St. Louis, Missouri.	2019	Harris, Kelly M	Excluded: Study not carried out in LMIC	Search	No
Novel approaches to measuring community integration in adults with cerebral palsy.	2019	Chan, Dara V and Thorpe, Deborah E and Trost, Stewart G and Boyd, Roslyn N and Faldowski, Richard A and Barber, Lee and Levin, Ilana and Carroll, Amanda and Bagatell, Nancy	Excluded: Outcome(s) was(were) not RMNCH	Search	No
Greenspace and Infant Mortality in Philadelphia, PA.	2019	Schinasi, Leah H and Quick, Harrison and Clougherty, Jane E and De Roos, Anneclaire J	Excluded: Study not carried out in LMIC	Search	No
Considerations for Designing Context-Aware Mobile Apps for Mental Health Interventions.	2019	Miralles, Ignacio and Granell, Carlos	Excluded: Outcome(s) was(were) not RMNCH	Search	No
Spatiotemporal Variation Characteristics of Ecosystem Service Losses in the Agro-Pastoral Ecotone of Northern China.	2019	Yang, Yuejuan and Wang, Kun and Liu, Di and Zhao, Xinquan and Fan, Jiangwen and Li, Jinsheng and Zhai, Xiajie and Zhang, Cong and Zhan, Ruyi	Excluded: Outcome(s) was(were) not RMNCH	Search	No
Model of Risk of Exposure to Lyme Borreliosis and Tick-Borne Encephalitis Virus-Infected Ticks in the Border Area of the Czech Republic (South Bohemia) and Germany (Lower Bavaria and Upper Palatinate).	2019	HÃ¶nig, VÃ¡clav and Å vec, Pavel and Marek, LukÃ¡Å¡ and MrkviÄka, TomÃ¡Å¡ and Dana, ZubrikovÃ¡ and Wittmann, Maria VÃ¶gerl and MasaÅ™, OndÅ™ej and SzturcovÃ¡, Daniela and RÅ¯Å¾ek, Daniel and Pfister, Kurt and Grubhoffer, Libor	Excluded: Study not carried out in LMIC	Search	No
Estimating Occupational Heat Exposure From Personal Sampling of Public Works Employees in Birmingham, Alabama.	2019	Wang, Suwei and Richardson, Molly B and Wu, Connor Y H and Cholewa, Carly D and Lungu, Claudiu T and Zaitchik, Benjamin F and Gohlke, Julia M	Excluded: Study not carried out in LMIC	Search	No
What are consumers willing to pay for a broad network health plan?: Evidence from covered California.	2019	Drake, Coleman	Excluded: Study not carried out in LMIC	Search	No
National Trends in Food Insecurity and Congregation-Based Food Provision between 1998 and 2012.	2019	FlÃ³rez, Karen R and Fulton, Brad R and Derose, Kathryn P	Excluded: Study not carried out in LMIC	Search	No
Using Population Health Measures to Evaluate the Environmental Burden of Cancer at the County Level.	2019	Scott, Lia C and Barker, Lawrence E and Richardson, Lisa C	Excluded: Outcome(s) was(were) not RMNCH	Search	No
Optimal Design of Plant Canopy Based on Light Interception: A Case Study With Loquat.	2019	Tang, Liyu and Yin, Dan and Chen, Chongcheng and Yu, Dayu and Han, Wei	Excluded: Outcome(s) was(were) not RMNCH	Search	No
Using Low-Cost Air Quality Sensor Networks to Improve the Spatial and Temporal Resolution of Concentration Maps.	2019	Ahangar, Faraz Enayati and Freedman, Frank R and Venkatram, Akula	Excluded: Outcome(s) was(were) not RMNCH	Search	No
Geographic variation in spatial accessibility of U.S. healthcare providers.	2019	Naylor, Keith B and Tootoo, Joshua and Yakusheva, Olga and Shipman, Scott A and Bynum, Julie P W and Davis, Matthew A	Excluded: Study not carried out in LMIC	Search	No
Assessing Hereditary Colorectal Cancer Referral Patterns to a Tertiary Care Center: A Novel Approach Using Geographic Information System Mapping.	2019	Ford, Molly M and Camp, Janey V and Geiger, Timothy M and Hopkins, M Benjamin and Muldoon, Roberta L and Prestwich, Anna and LaNeve, David C and Hawkins, Alexander T	Excluded: Outcome(s) was(were) not RMNCH	Search	No
Geospatial intelligence and health analitycs: Its application and utility in a city with high tuberculosis incidence in Brazil.	2019	Gehlen, Mirela and Nicola, Maria R C and Costa, Elis R D and Cabral, Vagner K and de Quadros, Everton L L and Chaves, Caroline O and Lahm, Regis A and Nicolella, Alberto D R and Rossetti, Maria L R and Silva, Denise R	Excluded: Outcome(s) was(were) not RMNCH	Search	No
Genetic network analysis to assess the risk of HIV transmission among MSM seeking partners on the Internet.	2019	Martin, Thomas C S and Chaillon, Antoine and Graves, Susannah K and Lin, Timothy and Gianella, Sara and Smith, Davey M and Little, Susan J and Hoenigl, Martin	Excluded: Outcome(s) was(were) not RMNCH	Search	No
Quality Regulation? Access to High-Quality Specialists for Medicare Advantage Beneficiaries in California.	2019	Haeder, Simon F	Excluded: Study not carried out in LMIC	Search	No
StudyPortal - A Novel Method to Visualize Study Research Networks.	2019	Varghese, Julian and Fujarski, Michael and Dugas, Martin	Excluded: Focus was not model-based geospatial estimation for small area estimation	Search	No
Protocol for geolocating rural villages of women in Liberia utilizing a maternity waiting home.	2019	James, K H and Perosky, J E and McLean, K and Nyanplu, A and Moyer, C A and Lori, J R	Excluded: Focus was not model-based geospatial estimation for small area estimation	Search	No
Spatioâ»Temporal Relationship and Evolvement of Socioeconomic Factors and PM2.5 in China During 1998â»2016.	2019	Yang, Yi and Li, Jie and Zhu, Guobin and Yuan, Qiangqiang	Excluded: Outcome(s) was(were) not RMNCH	Search	No
VECTOS: An Integrated System for Monitoring Risk Factors Associated With Urban Arbovirus Transmission.	2019	Ocampo, Clara B and Mina, Neila J and Echavarria, Maria I and AcuÃ±a, Miguel and Caballero, Alexi and Navarro, Andres and Aguirre, Andres and Criollo, Ingrid S and Forero, Francia and Azuero, Oscar and Alexander, Neal D	Excluded: Outcome(s) was(were) not RMNCH	Search	No
Economic value of vaccinating geographically hard-to-reach populations with measles vaccine: A modeling application in Kenya.	2019	Lee, Bruce Y and Brown, Shawn T and Haidari, Leila A and Clark, Samantha and Abimbola, Taiwo and Pallas, Sarah E and Wallace, Aaron S and Mitgang, Elizabeth A and Leonard, Jim and Bartsch, Sarah M and Yemeke, Tatenda T and Zenkov, Eli and Ozawa, Sachiko	Excluded: Insufficient geographical coverage	Search	No
Healthcare facility characteristics associated with achievement and maintenance of HIV viral suppression among persons newly diagnosed with HIV in NewÂ York City.	2019	Wiewel, Ellen W and Borrell, Luisa N and Jones, Heidi E and Maroko, Andrew R and Torian, Lucia V	Excluded: Study not carried out in LMIC	Search	No
Assessing Spatial Accessibility to Hierarchical Urban Parks by Multi-Types of Travel Distance in Shenzhen, China.	2019	Li, Langjiao and Du, Qingyun and Ren, Fu and Ma, Xiangyuan	Excluded: Outcome(s) was(were) not RMNCH	Search	No
Traditional and Nontraditional Collaborations to Improve Population Health Using Geospatial Information SystemMaps: Analysis of the Opioid Crisis.	2019	Hallas, Donna and Klar, Robin Toft and Baldyga, Julie A and Rattner, Ilene and Waingortin, Ryan and Fletcher, Jason	Excluded: Outcome(s) was(were) not RMNCH	Search	No
A Spatial Exploration of Changes in Drug Overdose Mortality in the United States, 2000-2016.	2019	Wilt, Grete E and Lewis, Brian E and Adams, Erica E	Excluded: Study not carried out in LMIC	Search	No
The association between county-level safety net treatment access and opioid hospitalizations and mortality in New York.	2019	Haley, Sean J and Maroko, Andrew R and Wyka, Katarzyna and Baker, Margaret Ryerson	Excluded: Study not carried out in LMIC	Search	No
Prediction of dengue outbreaks based on disease surveillance, meteorological and socio-economic data.	2019	Jain, Raghvendra and Sontisirikit, Sra and Iamsirithaworn, Sopon and Prendinger, Helmut	Excluded: Outcome(s) was(were) not RMNCH	Search	No
Value Assessment of Health Losses Caused by PM2.5 Pollution in Cities of Atmospheric Pollution Transmission Channel in the Beijingâ»Tianjinâ»Hebei Region, China.	2019	Xie, Zhixiang and Li, Yang and Qin, Yaochen and Rong, Peijun	Excluded: Outcome(s) was(were) not RMNCH	Search	No
Identifying Areas with Disproportionate Local Health Department Services Relative to Opioid Overdose, HIV and Hepatitis C Diagnosis Rates: A Study of Rural Illinois.	2019	McLuckie, Colleen and Pho, Mai T and Ellis, Kaitlin and Navon, Livia and Walblay, Kelly and Jenkins, Wiley D and Rodriguez, Christofer and Kolak, Marynia A and Chen, Yen-Tyng and Schneider, John A and Zahnd, Whitney E	Excluded: Study not carried out in LMIC	Search	No
An analysis of pediatric trauma center undertriage in a mature trauma system.	2019	Rogers, Amelia T and Horst, Michael A and Vernon, Tawnya M and Gaines, Barbara A and Bradburn, Eric H and Cook, Alan D and Jammula, Shreya and Rogers, Frederick B	Excluded: Outcome(s) was(were) not RMNCH	Search	No
Modeling Râ‚€ for Pathogens with Environmental Transmission: Animal Movements, Pathogen Populations, and Local Infectious Zones.	2019	Blackburn, Jason K and Ganz, Holly H and Ponciano, JosÃ© Miguel and Turner, Wendy C and Ryan, Sadie J and Kamath, Pauline and Cizauskas, Carrie and Kausrud, Kyrre and Holt, Robert D and Stenseth, Nils Chr and Getz, Wayne M	Excluded: Outcome(s) was(were) not RMNCH	Search	No
Utility of Spatial Point-Pattern Analysis Using Residential and Workplace Geospatial Information to Localize Potential Outbreak Sources.	2019	Chua, Jonathan L and Ng, Lee Ching and Lee, Vernon J and Ong, Marcus E H and Lim, Er Luen and Lim, Hoon Chin Steven and Ooi, Chee Kheong and Tyebally, Arif and Seow, Eillyne and Chen, Mark I-Cheng	Excluded: Outcome(s) was(were) not RMNCH	Search	No
Access to primary and dental care among adults newly enrolled in Medicaid.	2019	Chaiyachati, Krisda H and Hom, Jeffrey K and Wong, Charlene and Nasseh, Kamyar and Chen, Xinwei and Beggin, Ashley and Zygmunt, Elisa and Vujicic, Marko and Grande, David	Excluded: Study not carried out in LMIC	Search	No
Visualising Combined Time Use Patterns of Children's Activities and Their Association with Weight Status and Neighbourhood Context.	2019	Zhao, Jinfeng and Mackay, Lisa and Chang, Kevin and Mavoa, Suzanne and Stewart, Tom and Ikeda, Erika and Donnellan, Niamh and Smith, Melody	Excluded: Outcome(s) was(were) not RMNCH	Search	No
Retrospective nationwide occurrence of fipronil and its degradates in U.S. wastewater and sewage sludge from 2001 - 2016.	2019	Sadaria, Akash M and Labban, Cameron W and Steele, Joshua C and Maurer, Megan M and Halden, Rolf U	Excluded: Study not carried out in LMIC	Search	No
Public perceptions of the health risks of extreme heat across US states, counties, and neighborhoods.	2019	Howe, Peter D and Marlon, Jennifer R and Wang, Xinran and Leiserowitz, Anthony	Excluded: Study not carried out in LMIC	Search	No
The Impact of Scientific and Technical Training on Improving Databases' Adequacy for Fetal Growth Chart Development in Limited-Resource Settings: A Case Study in the Province of South Kalimantan, Indonesia.	2019	Anggraini, Dewi and Abdollahian, Mali and Marion, Kaye and Nuryani, Supri and Ramadhan, Fadly and Rahayu, Rezky Putri and Rachman, Irfan Rizki and Wurianto, Widya	Excluded: Outcome(s) was(were) not RMNCH	Search	No
Determinants of bed net use conditional on access in population surveys in Ghana.	2019	Ricotta, Emily and Oppong, Samuel and Yukich, Joshua O and BriÃ«t, Olivier J T	Excluded: Outcome(s) was(were) not RMNCH	Search	No
Race/Ethnicity and Geographic Access to Urban Trauma Care.	2019	Tung, Elizabeth L and Hampton, David A and Kolak, Marynia and Rogers, Selwyn O and Yang, Joyce P and Peek, Monica E	Excluded: Study not carried out in LMIC	Search	No
Disparities Between US Opioid Overdose Deaths and Treatment Capacity: A Geospatial and Descriptive Analysis.	2019	Langabeer, James R and Gourishankar, Anand and Chambers, Kimberly A and Giri, Sharmila and Madu, Renita and Champagne-Langabeer, Tiffany	Excluded: Study not carried out in LMIC	Search	No
9/11 Residential Exposures: The Impact of World Trade Center Dust on Respiratory Outcomes of Lower Manhattan Residents.	2019	Antao, Vinicius C and Pallos, L LÃ¡szlo and Graham, Shannon L and Shim, Youn K and Sapp, James H and Lewis, Brian and Bullard, Steven and Alper, Howard E and Cone, James E and Farfel, Mark R and Brackbill, Robert M	Excluded: Study not carried out in LMIC	Search	No
Incorporating sampling uncertainty in the geospatial assignment of taxa for virus phylogeography.	2019	Scotch, Matthew and Tahsin, Tasnia and Weissenbacher, Davy and O'Connor, Karen and Magge, Arjun and Vaiente, Matteo and Suchard, Marc A and Gonzalez-Hernandez, Graciela	Excluded: Outcome(s) was(were) not RMNCH	Search	No
Relationship of Neighborhood Greenness to Heart Disease in 249Â 405 US Medicare Beneficiaries.	2019	Wang, Kefeng and Lombard, Joanna and Rundek, Tatjana and Dong, Chuanhui and Gutierrez, Carolina Marinovic and Byrne, Margaret M and Toro, Matthew and Nardi, Maria I and Kardys, Jack and Yi, Li and Szapocznik, JosÃ© and Brown, Scott C	Excluded: Study not carried out in LMIC	Search	No
Geospatial, Clinical, and Social Determinants of Hospital Readmissions.	2019	Ye, Yun and Beachy, Micah W and Luo, Jiangtao and Winterboer, Tammy and Fleharty, Brandon S and Brewer, Charlotte and Qin, Zijian and Naveed, Zaeema and Ash, Michael A and Baccaglini, Lorena	Excluded: Outcome(s) was(were) not RMNCH	Search	No
Social segregation of ecosystem services delivery in the San Antonio region, Texas, through 2050.	2019	Yi, Hoonchong and Kreuter, Urs P and Han, Daikwon and GÃ¼neralp, Burak	Excluded: Study not carried out in LMIC	Search	No
A Statewide Study of the Epidemiology of Emergency Medical Services' Management of Pediatric Asthma.	2019	Fishe, Jennifer N and Palmer, Eugene and Finlay, Erik and Smotherman, Carmen and Gautam, Shiva and Hendry, Phyllis and Hendeles, Leslie	Excluded: Outcome(s) was(were) not RMNCH	Search	No
Closing the gap: Improving access to trauma care in New Mexico (2007-2017).	2019	Anderson, Erik S and Greenwood-Ericksen, Margaret and Wang, Nancy Ewen and Dworkis, Daniel A	Excluded: Study not carried out in LMIC	Search	No
Geospatial Distributions of Groundwater Quality in Gedaref State Using Geographic Information System (GIS) and Drinking Water Quality Index (DWQI).	2019	A Elubid, Basheer and Huag, Tao and H Ahmed, Ekhlas and Zhao, Jianfei and M Elhag, Khalid and Abbass, Waleed and M Babiker, Mohammed	Excluded: Outcome(s) was(were) not RMNCH	Search	No
Individual and community characteristics associated with premature natural and drug-related deaths in 25-59 year old decedents.	2019	Drake, Stacy A and Yang, Yijiong and Wolf, Dwayne A and Reynolds, Thomas and Harper, Sherhonda and Hudson, Antoinette and Meininger, Janet C	Excluded: Study not carried out in LMIC	Search	No
Temporal and Geospatial Trends of Hypertension Management in Korea: a Nationwide Study 2002-2016.	2019	Lee, Hokyou and Park, Sungha and Kim, Hyeon Chang	Excluded: Study not carried out in LMIC	Search	No
Associations of growth from birth to puberty with glycemic indicators at ~17.5â€‰years: Evidence from Hong Kong's "Children of 1997" birth cohort.	2019	Cheng, Tuck Seng and Leung, Gabriel M and Hui, Lai Ling and Leung, June Yue Yan and Kwok, Man Ki and Au Yeung, Shiu Lun and Schooling, C Mary	Excluded: Outcome(s) was(were) not RMNCH	Search	No
ECG Imaging to Detect the Site of Ventricular Ischemia Using Torso Electrodes: A Computational Study.	2019	Kara, Vinay and Ni, Haibo and Perez Alday, Erick Andres and Zhang, Henggui	Excluded: Outcome(s) was(were) not RMNCH	Search	No
Real-Time Forecasting of Hand-Foot-and-Mouth Disease Outbreaks using the Integrating Compartment Model and Assimilation Filtering.	2019	Zhan, Zhicheng and Dong, Weihua and Lu, Yongmei and Yang, Peng and Wang, Quanyi and Jia, Peng	Excluded: Outcome(s) was(were) not RMNCH	Search	No
Revisiting the estimations of PM2.5-attributable mortality with advancements in PM2.5 mapping and mortality statistics.	2019	Liu, Ying and Zhao, Naizhuo and Vanos, Jennifer K and Cao, Guofeng	Excluded: Outcome(s) was(were) not RMNCH	Search	No
Exploring the Use of Smartphone Geofencing to Study Characteristics of Alcohol Drinking Locations in High-Risk Gay and Bisexual Men.	2019	Wray, Tyler B and PÃ©rez, Ashley E and Celio, Mark A and Carr, Daniel J and Adia, Alexander C and Monti, Peter M	Excluded: Outcome(s) was(were) not RMNCH	Search	No
The impact of an insecticide treated bednet campaign on all-cause child mortality: A geospatial impact evaluation from the Democratic Republic of Congo.	2019	Dolan, Carrie B and BenYishay, Ariel and GrÃ©pin, Karen A and Tanner, Jeffery C and Kimmel, April D and Wheeler, David C and McCord, Gordon C	Excluded: Focus was not model-based geospatial estimation for small area estimation	Search	No
Improving estimates of district HIV prevalence and burden in South Africa using small area estimation techniques.	2019	Gutreuter, Steve and Igumbor, Ehimario and Wabiri, Njeri and Desai, Mitesh and Durand, Lizette	Excluded: Outcome(s) was(were) not RMNCH	Search	Yes
Mild weather changes over China during 1971-2014: Climatology, trends, and interannual variability.	2019	Lin, Lijie and Ge, Erjia and Chen, Chongcheng and Luo, Ming	Excluded: Outcome(s) was(were) not RMNCH	Search	No
Geospatial analyses of adverse birth outcomes in Southwestern Ontario: Examining the impact of environmental factors.	2019	Seabrook, Jamie A and Smith, Alexandra and Clark, Andrew F and Gilliland, Jason A	Excluded: Study not carried out in LMIC	Search	No
Geographical Disparity and Traumatic Brain Injury in America: Rural Areas Suffer Poorer Outcomes.	2019	Brown, Joshua B and Kheng, Marin and Carney, Nancy A and Rubiano, Andres M and Puyana, Juan Carlos	Excluded: Outcome(s) was(were) not RMNCH	Search	No
Google Trends Predicts Present and Future Plague Cases During the Plague Outbreak in Madagascar: Infodemiological Study.	2019	Bragazzi, Nicola Luigi and Mahroum, Naim	Excluded: Outcome(s) was(were) not RMNCH	Search	No
The heterogeneous nature of water well fluoride levels in Sri Lanka: An opportunity to mitigate the dental fluorosis.	2019	Ranasinghe, Nirosha and Kruger, Estie and Chandrajith, Rohana and Tennant, Marc	Excluded: Outcome(s) was(were) not RMNCH	Search	No
The Use of Geonarratives to Add Context to Fine Scale Geospatial Research.	2019	Ajayakumar, Jayakrishnan and Curtis, Andrew and Smith, Steve and Curtis, Jacqueline	Excluded: Outcome(s) was(were) not RMNCH	Search	No
Spatial and temporal projections of the prevalence of active tuberculosis in Cambodia.	2019	Prem, Kiesha and Pheng, Sok Heng and Teo, Alvin Kuo Jing and Evdokimov, Konstantin and Nang, Ei Ei Khaing and Hsu, Li Yang and Saphonn, Vonthanak and Tieng, Sivanna and Mao, Tan Eang and Cook, Alex R	Excluded: Outcome(s) was(were) not RMNCH	Search	No
Fast-food outlet availability and obesity: Considering variation by age and methodological diversity in 22,889 Yorkshire Health Study participants.	2019	Hobbs, M and Griffiths, C and Green, M A and Jordan, H and Saunders, J and Christensen, A and McKenna, J	Excluded: Study not carried out in LMIC	Search	No
Household income, active travel, and their interacting impact on body mass index in a sample of urban Canadians: a Bayesian spatial analysis.	2019	Luan, Hui and Ramsay, Dana and Fuller, Daniel	Excluded: Study not carried out in LMIC	Search	No
Development of a spatial web tool to identify hotspots of environmental burdens in Wallonia (Belgium).	2019	Habran, Sarah and Crespin, Pierre and Veschkens, Mathieu and Remy, Suzanne	Excluded: Outcome(s) was(were) not RMNCH	Search	No
Patient access to opioid substitution treatment pharmacy and medical service providers in South Australia: geospatial mapping.	2019	Le, Phuong-Phi	Excluded: Study not carried out in LMIC	Search	No
Effect of mixing on reductive dechlorination of persistent organic pollutants by Fe/Pd nanoparticles.	2019	Moujahid, Abdellatif and Bang, John J and Yan, Fei	Excluded: Outcome(s) was(were) not RMNCH	Search	No
Geospatial attributes in psychogeriatric service delivery in the district of Colombo, Sri Lanka.	2019	Rajapakshe, Onali B W and Edirisuriya, Chathura S and Sivayogan, Sivagurunadan and Kulatunga, Prasadi M	Excluded: Outcome(s) was(were) not RMNCH	Search	No
Phylogeography of HIV-1 suggests that Ugandan fishing communities are a sink for, not a source of, virus from general populations.	2019	Bbosa, Nicholas and Ssemwanga, Deogratius and Nsubuga, Rebecca N and Salazar-Gonzalez, Jesus F and Salazar, Maria G and Nanyonjo, Maria and Kuteesa, Monica and Seeley, Janet and Kiwanuka, Noah and Bagaya, Bernard S and Yebra, Gonzalo and Leigh-Brown, Andrew and Kaleebu, Pontiano	Excluded: Outcome(s) was(were) not RMNCH	Search	No
Arsenic Distribution Assessment in a Residential Area Polluted with Mining Residues.	2019	Manjarrez-DomÃ­nguez, Carlos B and Prieto-AmparÃ¡n, JesÃºs A and Valles-AragÃ³n, M Cecilia and Delgado-Caballero, M Del Rosario and AlarcÃ³n-Herrera, M Teresa and Nevarez-RodrÃ­guez, Myrna C and VÃ¡zquez-Quintero, Griselda and Berzoza-Gaytan, Cesar A	Excluded: Outcome(s) was(were) not RMNCH	Search	No
Temporal and geospatial trends of adolescent intentional overdoses with suspected suicidal intent reported to a state poison control center.	2019	Froberg, Blake A and Morton, Shannon J and Mowry, James B and Rusyniak, Daniel E	Excluded: Outcome(s) was(were) not RMNCH	Search	No
Optimizing the Predictive Ability of Machine Learning Methods for Landslide Susceptibility Mapping Using SMOTE for Lishui City in Zhejiang Province, China.	2019	Wang, Yumiao and Wu, Xueling and Chen, Zhangjian and Ren, Fu and Feng, Luwei and Du, Qingyun	Excluded: Outcome(s) was(were) not RMNCH	Search	No
Distance to HIV and Antenatal Care: A Geospatial Analysis in Siaya County, Kenya.	2019	Kohler, Pamela K and Akullian, Adam and Okanda, John and Otieno, George and Kinuthia, John and Voss, Joachim and Zierler, Brenda and John-Stewart, Grace	Excluded: Focus was not model-based geospatial estimation for small area estimation	Search	No
Disparities in access to diagnosis and care in Blantyre, Malawi, identified through enhanced tuberculosis surveillance and spatial analysis.	2019	MacPherson, Peter and Khundi, McEwen and Nliwasa, Marriott and Choko, Augustine T and Phiri, Vincent K and Webb, Emily L and Dodd, Peter J and Cohen, Ted and Harris, Rebecca and Corbett, Elizabeth L	Excluded: Outcome(s) was(were) not RMNCH	Search	No
Combining Spatial Analysis and a Drinking Water Quality Index to Evaluate Monitoring Data.	2019	Li, Hongxing and Smith, Charlotte D and Wang, Li and Li, Zheng and Xiong, Chuanlong and Zhang, Rong	Excluded: Outcome(s) was(were) not RMNCH	Search	Yes
Public spaces and happiness: Evidence from a large-scale field experiment.	2019	Benita, Francisco and Bansal, Garvit and TunÃ§er, Bige	Excluded: Outcome(s) was(were) not RMNCH	Search	No
Developing a Mobile App (LYNX) to Support Linkage to HIV/Sexually Transmitted Infection Testing and Pre-Exposure Prophylaxis for Young Men Who Have Sex With Men: Protocol for a Randomized Controlled Trial.	2019	Liu, Albert and Coleman, Kenneth and Bojan, Kelly and Serrano, Pedro Alonso and Oyedele, Temitope and Garcia, Amayvis and Enriquez-Bruce, Elizabeth and Emmanuel, Patricia and Jones, Jeb and Sullivan, Patrick and Hightow-Weidman, Lisa and Buchbinder, Susan and Scott, Hyman	Excluded: Outcome(s) was(were) not RMNCH	Search	No
Investigating the relationship between multimorbidity and dental attendance: a cross-sectional study of UK adults.	2019	Wade, A and Hobbs, M and Green, M A	Excluded: Study not carried out in LMIC	Search	No
Estimation of spatiotemporal PM1.0 distributions in China by combining PM2.5 observations with satellite aerosol optical depth.	2019	Zang, Lin and Mao, Feiyue and Guo, Jianping and Wang, Wei and Pan, Zengxin and Shen, Huanfeng and Zhu, Bo and Wang, Zemin	Excluded: Outcome(s) was(were) not RMNCH	Search	No
Use of Geospatial Surveillance and Response Systems for Vector-Borne Diseases in the Elimination Phase.	2019	Malone, John B and Bergquist, Robert and Martins, Moara and Luvall, Jeffrey C	Excluded: Outcome(s) was(were) not RMNCH	Search	No
A ubiquitous asthma monitoring framework based on ambient air pollutants and individuals' contexts.	2019	Kaffash-Charandabi, Neda and Alesheikh, Ali Asghar and Sharif, Mohammad	Excluded: Outcome(s) was(were) not RMNCH	Search	No
A Delphi study to build consensus on the definition and use of big data in obesity research.	2019	Vogel, Christina and Zwolinsky, Stephen and Griffiths, Claire and Hobbs, Matthew and Henderson, Emily and Wilkins, Emma	Excluded: Outcome(s) was(were) not RMNCH	Search	No
Bayesian hierarchical modeling of substate area estimates from the Medicare CAHPS survey.	2019	Cai, Tianyi and Zaslavsky, Alan M	Excluded: Study not carried out in LMIC	Search	No
Prevalence and Severity of Food Allergies Among US Adults.	2019	Gupta, Ruchi S and Warren, Christopher M and Smith, Bridget M and Jiang, Jialing and Blumenstock, Jesse A and Davis, Matthew M and Schleimer, Robert P and Nadeau, Kari C	Excluded: Outcome(s) was(were) not RMNCH	Search	No
Examining determinants of geographic variation in colorectal cancer mortality in North Carolina: A spatial analysis approach.	2019	Kuo, Tzy-Mey and Meyer, Anne Marie and Baggett, Christopher D and Olshan, Andrew F	Excluded: Study not carried out in LMIC	Search	No
Modeling Schistosoma japonicum Infection under Pure Specification Bias: Impact of Environmental Drivers of Infection.	2019	Araujo Navas, Andrea L and Osei, Frank and Leonardo, Lydia R and Soares MagalhÃ£es, Ricardo J and Stein, Alfred	Excluded: Outcome(s) was(were) not RMNCH	Search	No
Investigating Health Risk Environments in Housing Programs for Young Adults: Protocol for a Geographically Explicit Ecological Momentary Assessment Study.	2019	Henwood, Benjamin F and Redline, Brian and Dzubur, Eldin and Madden, Danielle R and Rhoades, Harmony and Dunton, Genevieve F and Rice, Eric and Semborski, Sara and Tang, Qu and Intille, Stephen S	Excluded: Outcome(s) was(were) not RMNCH	Search	No
Beyond the Window: Patient Characteristics and Geographic Locations Associated with Late Prenatal Care in Women Eligible for 17-P Preterm Birth Prevention.	2019	Wheeler, Sarahn and DeNoble, Anna and Wynn, Clara and Weaver, Kristin and Swamy, Geeta and Janko, Mark and Lantos, Paul	Excluded: Insufficient geographical coverage	Search	No
The distribution of cardiac diagnostic testing for acute coronary syndrome in the Brazilian healthcare system: A national geospatial evaluation of health access.	2019	Hertz, Julian T and Fu, Tommy and Vissoci, Joao Ricardo and Rocha, Thiago Augusto Hernandes and Carvalho, Elias and Flanagan, Brendan and de Andrade, Luciano and Limkakeng, Alex T and Staton, Catherine A	Excluded: Outcome(s) was(were) not RMNCH	Search	No
Retrospective Chart Analysis of Child and Adolescent Trichomonas vaginalis Infection in Houston, Texas.	2019	Nolan, Melissa S and Cruz, Andrea T and Erickson, Tim	Excluded: Study not carried out in LMIC	Search	No
Unequal residential exposure to air pollution and noise: A geospatial environmental justice analysis for Ghent, Belgium.	2019	Verbeek, Thomas	Excluded: Study not carried out in LMIC	Search	No
Impact of Land Use/Cover Change on Yangtze River Delta Urban Agglomeration Ecosystem Services Value: Temporal-Spatial Patterns and Cold/Hot Spots Ecosystem Services Value Change Brought by Urbanization.	2019	Li, Zhigang and Sun, Zishu and Tian, Yangjie and Zhong, Jialong and Yang, Wunian	Excluded: Outcome(s) was(were) not RMNCH	Search	No
Spatiotemporal analysis of dengue outbreaks in Samanabad town, Lahore metropolitan area, using geospatial techniques.	2019	Mahmood, Shakeel and Irshad, Ahtisham and Nasir, Jan Mohammad and Sharif, Faiza and Farooqi, Shahid Hussain	Excluded: Outcome(s) was(were) not RMNCH	Search	No
Geographic Distribution of Adult Inpatient Surgery Capability in the USA.	2019	Diaz, Adrian and Schoenbrunner, Anna and Cloyd, Jordan and Pawlik, Timothy M	Excluded: Study not carried out in LMIC	Search	No
A geospatial approach to understanding inequalities in accessibility to primary care among vulnerable populations.	2019	Gilliland, Jason A and Shah, Tayyab I and Clark, Andrew and Sibbald, Shannon and Seabrook, Jamie A	Excluded: Study not carried out in LMIC	Search	No
Trends in Geospatial Drivers of Fall-Related Hospitalizations and Asset Mapping of Fall Prevention Interventions for Vulnerable Older Adults.	2019	Towne, Samuel D and Smith, Matthew Lee and Xu, Minjie and Lee, Sungmin and Sharma, Sushma and Smith, Don and Li, Yajuan and Fucci, Yasmin and Ory, Marcia G	Excluded: Outcome(s) was(were) not RMNCH	Search	No
Geospatial Analysis of Refugee Access to Primary Care Physicians in San Antonio, Texas.	2019	Wong, Nicole J and Chien, Lung-Chang and Alamgir, Hasanat	Excluded: Study not carried out in LMIC	Search	No
Improved population mapping for China using remotely sensed and points-of-interest data within a random forests model.	2019	Ye, Tingting and Zhao, Naizhuo and Yang, Xuchao and Ouyang, Zutao and Liu, Xiaoping and Chen, Qian and Hu, Kejia and Yue, Wenze and Qi, Jiaguo and Li, Zhansheng and Jia, Peng	Excluded: Outcome(s) was(were) not RMNCH	Search	No
Geospatial patterns of access to self-care resources for obesity among endometrial cancer survivors in a high poverty urban community.	2019	Ross, Jerlinda G C and Escamilla, Veronica and Lee, Nita Karnik and Diane Yamada, S and Lindau, Stacy Tessler	Excluded: Study not carried out in LMIC	Search	No
Exploring the Environmental Justice Implications of Hurricane Harvey Flooding in Greater Houston, Texas.	2019	Chakraborty, Jayajit and Collins, Timothy W and Grineski, Sara E	Excluded: Study not carried out in LMIC	Search	No
Identifying waterborne disease prone areas using geospatial approach along the right bank of Yamuna River in Delhi.	2019	Bidhuri, Swati and Jain, Purva	Excluded: Outcome(s) was(were) not RMNCH	Search	No
Maternal mortality ratios in 2852 Chinese counties, 1996-2015, and achievement of Millennium Development Goal 5 in China: a subnational analysis of the Global Burden of Disease Study 2016.	2019	Liang, Juan and Li, Xiaohong and Kang, Chuyun and Wang, Yanping and Kulikoff, Xie Rachel and Coates, Matthew M and Ng, Marie and Luo, Shusheng and Mu, Yi and Wang, Xiaodong and Zhou, Rong and Liu, Xinghui and Zhang, Yali and Zhou, Yubo and Zhou, Maigeng and Li, Qi and Liu, Zheng and Dai, Li and Li, Mingrong and Zhang, Yiyi and Deng, Kui and Zeng, Xinying and Deng, Changfei and Yi, Ling and Zhu, J…	Excluded: Not based on survey data	Search	No
A Mixed-Methods Assessment of a Peer-Enforced Tobacco- and Smoke-Free Policy at a Large Urban University.	2019	Gatto, Amy and Powell, Sarah E and Walters, Emily F and Zamani, Shahriar and Sales, Liberty B and DeBate, Rita	Excluded: Outcome(s) was(were) not RMNCH	Search	No
Development of a geospatial approach for the quantitative analysis of trauma center access.	2019	Winchell, Robert J and Xu, Paige and Mount, Lauren E and Huegerich, Reed	Excluded: Outcome(s) was(were) not RMNCH	Search	No
Applying linear and nonlinear models for the estimation of particulate matter variability.	2019	Tzanis, Chris G and Alimissis, Anastasios and Philippopoulos, Kostas and Deligiorgi, Despina	Excluded: Outcome(s) was(were) not RMNCH	Search	No
Geospatial Analysis of Birth Records to Target Programming for Mothers With Gestational Diabetes Mellitus in Michigan, 2013.	2019	MacQuillan, Elizabeth and Curtis, Amy and Baker, Kathleen and Paul, Rajib	Excluded: Study not carried out in LMIC	Search	No
High probability areas for ASF infection in China along the Russian and Korean borders.	2019	Fekede, Regassa Joka and van Gils, Hein and Huang, LiYa and Wang, XiaoLong	Excluded: Study not carried out in LMIC	Search	No
Characterizing localized reentry with high-resolution mapping: Evidence for multiple slow conducting isthmuses within the circuit.	2019	Frontera, Antonio and Mahajan, Rajiv and Dallet, Corentin and Vlachos, Konstantinos and Kitamura, Takeshi and Takigawa, Masateru and Cheniti, Ghassen and Martin, Claire and Duchateau, Josselin and Lam, Anna and Bourier, Felix and Denis, Arnaud and Pambrun, Thomas and Hocini, Meleze and Sacher, Frederic and Derval, Nicolas and HaÃ¯ssaguerre, Michel and Dubois, Remi and JaÃ¯s, Pierre	Excluded: Outcome(s) was(were) not RMNCH	Search	No
Downstream TRPM4 Polymorphisms Are Associated with Intracranial Hypertension and Statistically Interact with ABCC8 Polymorphisms in a Prospective Cohort of Severe Traumatic Brain Injury.	2019	Jha, Ruchira M and Desai, Shashvat M and Zusman, Benjamin E and Koleck, Theresa A and Puccio, Ava M and Okonkwo, David O and Park, Seo-Young and Shutter, Lori A and Kochanek, Patrick M and Conley, Yvette P	Excluded: Outcome(s) was(were) not RMNCH	Search	No
Geospatial distribution of periodontists and US adults with severe periodontitis.	2019	Eke, Paul I and Lu, Hua and Zhang, Xingyou and Thornton-Evans, Gina and Borgnakke, Wenche S and Holt, James B and Croft, Janet B	Excluded: Study not carried out in LMIC	Search	No
Obtaining contextually relevant geographic data using Facebook recruitment in public health studies.	2019	Nelson, Erik J and Loux, Travis and Arnold, Lauren D and Siddiqui, Saad T and Schootman, Mario	Excluded: Insufficient geographical coverage	Search	No
Evaluation of watershed health using Fuzzy-ANP approach considering geo-environmental and topo-hydrological criteria.	2019	Alilou, Hossein and Rahmati, Omid and Singh, Vijay P and Choubin, Bahram and Pradhan, Biswajeet and Keesstra, Saskia and Ghiasi, Seid Saeid and Sadeghi, Seyed Hamidreza	Excluded: Outcome(s) was(were) not RMNCH	Search	No
Spatial modeling applied to environmental monitoring: identifying sources of potentially toxic metals in aquatic system.	2019	Marzola, Elisabete Leide and Rosa, Luana Maria Tavares and Toppa, RogÃ©rio Hartung and Martines, Marcos Roberto and Pitombo, Leonardo Machado and Cavagis, Alexandre Donizeti Martins and do Carmo, Janaina Braga and Botero, Wander Gustavo and de Oliveira, Luciana Camargo	Excluded: Outcome(s) was(were) not RMNCH	Search	No
Application of geostatistical approaches to predict the spatio-temporal distribution of summer ozone in Houston, Texas.	2019	Michael, Ryan and O'Lenick, Cassandra R and Monaghan, Andrew and Wilhelmi, Olga and Wiedinmyer, Christine and Hayden, Mary and Estes, Mark	Excluded: Study not carried out in LMIC	Search	No
Foods and Drinks Available from Urban Food Pantries: Nutritional Quality by Item Type, Sourcing, and Distribution Method.	2019	Bryan, Alexander D and Ginsburg, ZoÃ« A and Rubinstein, Ellen B and Frankel, Hilary J and Maroko, Andrew R and Schechter, Clyde B and Cooksey Stowers, Kristen and Lucan, Sean C	Excluded: Outcome(s) was(were) not RMNCH	Search	No
A systematic review of the geospatial barriers to antiretroviral initiation, adherence and viral suppression among people living with HIV.	2019	Card, Kiffer G and Lachowsky, Nathan J and Althoff, Keri N and Schafer, Katherine and Hogg, Robert S and Montaner, Julio S G	Excluded: Focus was not model-based geospatial estimation for small area estimation	Search	No
Geospatial Mapping of Late-Life Couplehood: Dimensions of Joint Participation.	2019	Heatwole Shank, Kendra S and Presgraves, Echo	Excluded: Outcome(s) was(were) not RMNCH	Search	No
Evaluating Breast Cancer Care Coordination at a Rural National Cancer Institute Comprehensive Cancer Center Using Network Analysis and Geospatial Methods.	2019	Moen, Erika L and Kapadia, Nirav S and O'Malley, A James and Onega, Tracy	Excluded: Outcome(s) was(were) not RMNCH	Search	No
Building Community Partnerships: The Role of Schools of Public Health.	2019	Manze, Meredith and Maroko, Andrew and Aguirre-Molina, Marilyn and Palmedo, P Christopher	Excluded: Outcome(s) was(were) not RMNCH	Search	No
Zeitgebers and their association with rest-activity patterns.	2019	Quante, Mirja and Mariani, Sara and Weng, Jia and Marinac, Catherine R and Kaplan, Emily R and Rueschman, Michael and Mitchell, Jonathan A and James, Peter and Hipp, J Aaron and Cespedes Feliciano, Elizabeth M and Wang, Rui and Redline, Susan	Excluded: Outcome(s) was(were) not RMNCH	Search	No
Radiofrequency electromagnetic fields, screen time, and emotional and behavioural problems in 5-year-old children.	2019	Guxens, MÃ²nica and Vermeulen, Roel and Steenkamer, Ilona and Beekhuizen, Johan and Vrijkotte, Tanja G M and Kromhout, Hans and Huss, Anke	Excluded: Outcome(s) was(were) not RMNCH	Search	No
Implications of meteorological and physiographical parameters on dengue fever occurrences in Delhi.	2019	Mala, Shuchi and Jat, Mahesh Kumar	Excluded: Outcome(s) was(were) not RMNCH	Search	No
Loss of cAMP-dependent stimulation of isolated cilia motility by alcohol exposure is oxidant-dependent.	2019	Price, Michael E and Gerald, Carresse L and Pavlik, Jacqueline A and Schlichte, Sarah L and Zimmerman, Matthew C and DeVasure, Jane M and Wyatt, Todd A and Sisson, Joseph H	Excluded: Outcome(s) was(were) not RMNCH	Search	No
Multilevel Regression for Small-Area Estimation of Mammography Use in the United States, 2014.	2019	Berkowitz, Zahava and Zhang, Xingyou and Richards, Thomas B and Sabatino, Susan A and Peipins, Lucy A and Holt, James and White, Mary C	Excluded: Study not carried out in LMIC	Search	No
Wellness programme at the workplace promotes dietary change and improves health indicators in a longitudinal retrospective study.	2019	Soliman, Ghada A and Kim, Jungyoon and Lee, Jung-Min and High, Robin and Hortman, Sarah and Kim, Youngdeok and Wehbi, Nizar K and Canedy, James	Excluded: Study not carried out in LMIC	Search	No
The geographic distribution and financial impact of canine parvovirus in Australia.	2019	Kelman, Mark and Ward, Michael P and Barrs, Vanessa R and Norris, Jacqueline M	Excluded: Outcome(s) was(were) not RMNCH	Search	No
Characterizing export of land-based microplastics to the estuary - Part II: Sensitivity analysis of an integrated geospatial microplastic transport modeling assessment of tire and road wear particles.	2019	Unice, K M and Weeber, M P and Abramson, M M and Reid, R C D and van Gils, J A G and Markus, A A and Vethaak, A D and Panko, J M	Excluded: Outcome(s) was(were) not RMNCH	Search	No
An investigation on water quality variability and identification of ideal monitoring locations by using entropy based disorder indices.	2019	Singh, Kunwar Raghvendra and Dutta, Rahul and Kalamdhad, Ajay S and Kumar, Bimlesh	Excluded: Outcome(s) was(were) not RMNCH	Search	No
Optimizing conservation benefits for threatened beach fauna following severe natural disturbances.	2019	Maslo, Brooke and Leu, Karen and Pover, Todd and Weston, Michael A and Gilby, Ben L and Schlacher, Thomas A	Excluded: Outcome(s) was(were) not RMNCH	Search	No
Hotspots of Transmission Driving the Local Human Immunodeficiency Virus Epidemic in the Cologne-Bonn Region, Germany.	2019	Stecher, Melanie and Hoenigl, Martin and Eis-HÃ¼binger, Anna Maria and Lehmann, Clara and FÃ¤tkenheuer, Gerd and Wasmuth, Jan-Christian and Knops, Elena and Vehreschild, JÃ¶rg Janne and Mehta, Sanjay and Chaillon, Antoine	Excluded: Study not carried out in LMIC	Search	No
Spatial Transmission Models: A Taxonomy and Framework.	2019	Robertson, Duncan A	Excluded: Outcome(s) was(were) not RMNCH	Search	No
Readiness for an Increase in Congenital Zika Virus Infections in the United States: Geographic Distance to Pediatric Subspecialist Care.	2019	Bertolli, Jeanne and Holbrook, Joseph and Dutton, Nina D and Jones, Bryant and Dowling, Nicole F and Peacock, Georgina	Excluded: Study not carried out in LMIC	Search	No
Characterizing export of land-based microplastics to the estuary - Part I: Application of integrated geospatial microplastic transport models to assess tire and road wear particles in the Seine watershed.	2019	Unice, K M and Weeber, M P and Abramson, M M and Reid, R C D and van Gils, J A G and Markus, A A and Vethaak, A D and Panko, J M	Excluded: Outcome(s) was(were) not RMNCH	Search	No
Weakening association of parental education: analysis of child health outcomes in 43 low- and middle-income countries.	2019	Karlsson, Omar and De Neve, Jan-Walter and Subramanian, S V	Excluded: Focus was not model-based geospatial estimation for small area estimation	Search	No
[Small area estimation of health indicators based on data from the Basque Country Health Survey].	2019	Montoya, Imanol and Esnaola, Santiago and Calvo, Montserrat and Aldasoro, Elena and Audicana, Covadonga and MarÃ­-Dell'Olmo, Marc	Excluded: Study not carried out in LMIC	Search	No
Unreliable and Difficult-to-Access Food for Those in Need: A Qualitative and Quantitative Study of Urban Food Pantries.	2019	Ginsburg, ZoÃ« A and Bryan, Alexander D and Rubinstein, Ellen B and Frankel, Hilary J and Maroko, Andrew R and Schechter, Clyde B and Cooksey Stowers, Kristen and Lucan, Sean C	Excluded: Outcome(s) was(were) not RMNCH	Search	No
A Geospatial Analysis of the Impact of the Baby-Friendly Hospital Initiative on Breastfeeding Initiation in North Carolina.	2019	Liberty, Abigail L and Wouk, Kathryn and Chetwynd, Ellen and Ringel-Kulka, Tamar	Excluded: Study not carried out in LMIC	Search	No
The utility of geodemographic indicators in small area estimates of limiting long-term illness.	2019	Moon, Graham and Twigg, Liz and Jones, Kelvyn and Aitken, Grant and Taylor, Joanna	Excluded: Study not carried out in LMIC	Search	No
Examining longitudinal associations between the recreational physical activity environment, change in body mass index, and obesity by age in 8864 Yorkshire Health Study participants.	2019	Hobbs, M and Griffiths, C and Green, M A and Christensen, A and McKenna, J	Excluded: Study not carried out in LMIC	Search	No
Disability concentration and access to rehabilitation services: a pilot spatial assessment applying geographic information system analysis.	2019	Gao, Fengsong and Foster, Michele and Liu, Yan	Excluded: Study not carried out in LMIC	Search	No
{Geostatistical analysis and mapping of malaria risk in children under 5 using point-referenced prevalence data in Ghana}	2019	Yankson, R and Anto, E A and Chipeta, M G	Included	Search	Yes
Epidemiology of vitamin D insufficiency and deficiency in a population in a sunny country: Geospatial meta-analysis in Brazil.	2019	Pereira-Santos, Marcos and Santos, JosÃ© Yure Gomes Dos and Carvalho, Gisele Queiroz and Santos, Djanilson Barbosa Dos and Oliveira, Ana MarlÃºcia	Excluded: Focus was not model-based geospatial estimation for small area estimation	Search	No
Barriers to Regionalized Surgical Care: Public Perspective Survey and Geospatial Analysis.	2019	Symer, Matthew M and Abelson, Jonathan S and Yeo, Heather L	Excluded: Outcome(s) was(were) not RMNCH	Search	No
Promoting Health from the Pulpit: A Process Evaluation of HIV Sermons to Reduce HIV Stigma and Promote Testing in African American and Latino Churches.	2019	PayÃ¡n, Denise D and FlÃ³rez, Karen R and Bogart, Laura M and Kanouse, David E and Mata, Michael A and Oden, Clyde W and Derose, Kathryn P	Excluded: Study not carried out in LMIC	Search	No
{Geostatistical analysis of Malawi's changing malaria transmission from 2010 to 2017.}	2019	Chipeta, Michael Give and Giorgi, Emanuele and Mategula, Donnie and Macharia, Peter M and Ligomba, Chimwemwe and Munyenyembe, Alinane and Chirombo, James and Gumbo, Austin and Terlouw, Dianne J and Snow, Robert W and Kayange, Michael	Included	Search	Yes
{Mapping 123 million neonatal, infant and child deaths between 2000 and 2017}	2019	Burstein, R and Henry, N J and Collison, M L and Marczak, L B and Sligar, A and Watson, S and Marquez, N and Abbasalizad-Farhangi, M and Abbasi, M and Abd-Allah, F and Abdoli, A and Abdollahi, M and Abdollahpour, I and Abdulkader, R S and Abrigo, M R M and Acharya, D and Adebayo, O M and Adekanmbi, V and Adham, D and Afshari, M and Aghaali, M and Ahmadi, K and Ahmadi, M and Ahmadpour, E and Ahmed…	Included	Search	Yes
{Mapping diphtheria-pertussis-tetanus vaccine coverage in Africa, 2000â€“2016: a spatial and temporal modelling study}	2019	Mosser, J F and Gagne-Maynard, W and Rao, P C and Osgood-Zimmerman, A and Fullman, N and Graetz, N and Burstein, R and Updike, R L and Liu, P Y and Ray, S E and Earl, L and Deshp and e, A and Casey, D C and Dwyer-Lindgren, L and Cromwell, E A and Pigott, D M and Shearer, F M and Larson, H J and Weiss, D J and Bhatt, S and Gething, P W and Murray, C J L and Lim, S S and Reiner, R C and Hay, S I	Included	Search	Yes
{Subnational estimation of modern contraceptive prevalence in five sub-Saharan African countries: a Bayesian hierarchical approach}	2019	Li, Qingfeng and Louis, Thomas A and Liu, Li and Wang, Chenguang and Tsui, Amy O	Included	Search	Yes
A spatial regression model for the disaggregation of areal unit based data to high-resolution grids with application to vaccination coverage mapping.	2019	Utazi, C E and Thorley, J and Alegana, V A and Ferrari, M J and Nilsen, K and Takahashi, S and Metcalf, Cje and Lessler, J and Tatem, A J	Included	Search	Yes
District level estimates and mapping of prevalence of diarrhoea among under-five children in Bangladesh by combining survey and census data.	2019	Das, Sumonkanti and Chandra, Hukum and Saha, Unnati Rani	Included	Search	Yes
Estimating under-five mortality in space and time in a developing world context	2019	Wakefield, Jon and Fuglstad, Geir-Arne and Riebler, Andrea and Godwin, Jessica and Wilson, Katie and Clark, Samuel J	Included	Search	Yes
Identifying residual hotspots and mapping lower respiratory infection morbidity and mortality in African children from 2000 to 2017.	2019	Reiner, Robert C and Welgan, Catherine A and Casey, Daniel C and Troeger, Christopher E and Baumann, Mathew M and Nguyen, QuynhAnh P and Swartz, Scott J and Blacker, Brigette F and Deshpande, Aniruddha and Mosser, Jonathan F and Osgood-Zimmerman, Aaron E and Earl, Lucas and Marczak, Laurie B and Munro, Sandra B and Miller-Petrie, Molly K and Rodgers Kemp, Grant and Frostad, Joseph and Wiens, Kirs…	Included	Search	Yes
Mapping exclusive breastfeeding in Africa between 2000 and 2017.	2019	Bhattacharjee, Natalia V and Schaeffer, Lauren E and Marczak, Laurie B and Ross, Jennifer M and Swartz, Scott J and Albright, James and Gardner, William M and Shields, Chloe and Sligar, Amber and Schipp, Megan F and Pickering, Brandon V and Henry, Nathaniel J and Johnson, Kimberly B and Louie, Celia and Cork, Michael A and Steuben, Krista M and Lazzar-Atwood, Alice and Lu, Dan and Kinyoki, Damari…	Included	Search	Yes
Sub-national levels and trends in contraceptive prevalence, unmet need, and demand for family planning in Nigeria with survey uncertainty.	2019	Mercer, Laina D and Lu, Fred and Proctor, Joshua L	Included	Search	Yes
Distances walked to and from local destinations: Age-related variations and implications for determining buffer sizes	2019	Sugiyama, Takemi and Kubota, Akio and Sugiyama, Masaaki and Cole, Rachel and Owen, Neville	Excluded: Focus was not model-based geospatial estimation for small area estimation	Search	No
Developing an agent-based model for simulating the dynamic spread of Plasmodium vivax malaria: A case study of Sarbaz, Iran	2019	Gharakhanlou, Navid Mandizadeh and Mesgari, Mohammad Saadi and Hooshangi, Navid	Excluded: Focus was not model-based geospatial estimation for small area estimation	Search	No
National Expansion of Sleep Telemedicine for Veterans: The TeleSleep Program	2019	Sarmiento, Kathleen F and Folmer, Robert L and Stepnowsky, Carl J and Whooley, Mary A and Boudreau, Eilis A and Kuna, Samuel T and Atwood, Charles W and Smith, Connor J and Yarbrough, W Claibe	Excluded: Outcome(s) was(were) not RMNCH	Search	No
Spatial extreme learning machines: An application on prediction of disease counts	2019	Prates, Marcos O	Excluded: Outcome(s) was(were) not RMNCH	Search	No
Using geospatial modelling to estimate the prevalence of adolescent first births in Nepal.	2019	Neal, Sarah and Ruktanonchai, Corrine Warren and Chandra-Mouli, Venkatraman and Harvey, Chloe and Matthews, Zoe and Raina, Neena and Tatem, Andrew	Included	Search	Yes
Data Resource Profile: The ALSPAC birth cohort as a platform to study the relationship of environment and health and social factors	2019	Boyd, Andy and Thomas, Richard and Hansell, Anna L and Gulliver, John and Hicks, Lucy Mary and Griggs, Rebecca and Vande Hey, Joshua and Taylor, Caroline M and Morris, Tim and Golding, Jean and Doerner, Rita and Fecht, Daniela and Henderson, John and Lawlor, Debbie A and Timpson, Nicholas J and Macleod, John	Excluded: Study not carried out in LMIC	Search	No
Historical, current, and potential population size estimates of invasive wild pigs (Sus scrofa) in the United States	2019	Lewis, Jesse S and Corn, Joseph L and Mayer, John J and Jordan, Thomas R and Farnsworth, Matthew L and Burdett, Christopher L and VerCauteren, Kurt C and Sweeney, Steven J and Miller, Ryan S	Excluded: Outcome(s) was(were) not RMNCH	Search	No
Association Between Neighborhood Income, Patterns of Use, and Physical Activity Levels in Fitness Zones of Curitiba, Brazil	2019	Alberico, Claudia O and Hipp, J Aaron and Reis, Rodrigo S	Excluded: Outcome(s) was(were) not RMNCH	Search	No
Spatial smoothing models to deal with the complex sampling design and nonresponse in the Florida BRFSS survey	2019	Watjou, K and Faes, C and Kirby, R S and Aregay, M and Carroll, R and Vandendijck, Y	Excluded: Study not carried out in LMIC	Search	No
Building health workforce capacity for planning and monitoring through the Strengthening Technical Assistance for routine immunization training (START) approach in Uganda	2019	Ward, Kirsten and Stewart, Steven and Wardle, Melissa and Sodha, Samir V and Tanifum, Patricia and Ayebazibwe, Nicholas and Mayanja, Robert and Luzze, Henry and Ehlman, Daniel C and Conklin, Laura and Abbruzzese, Molly and Sandhu, Hardeep S	Excluded: Outcome(s) was(were) not RMNCH	Search	No
Spatial Modeling of Mosquito Vectors for Rift Valley Fever Virus in Northern Senegal: Integrating Satellite-Derived Meteorological Estimates in Population Dynamics Models	2019	Tran, Annelise and Fall, Assane Gueye and Biteye, Biram and Ciss, Mamadou and Gimonneau, Geoffrey and Castets, Mathieu and Seck, Momar Talla and Chevalier, Veronique	Excluded: Outcome(s) was(were) not RMNCH	Search	No
Spatiotemporal analysis of rabies in cattle in central Mexico	2019	Barcenas-Reyes, Isabel and Paulina Nieves-Martinez, Diana and Quintin Cuador-Gil, Jose and Loza-Rubio, Elizabeth and Gonzalez-Ruiz, Sara and Jorge Canto-Alarcon, Germinal and Milian-Suazo, Feliciano	Excluded: Outcome(s) was(were) not RMNCH	Search	No
Malaria risk map for India based on climate, ecology and geographical modelling	2019	Sarkar, Soma and Singh, Poonam and Lingala, Mercy Aparna L and Verma, Preeti and Dhiman, Ramesh C	Excluded: Outcome(s) was(were) not RMNCH	Search	No
Searching for space-time clusters: The CutL method compared to Kulldorff's scan statistic	2019	Wieckowska, Barbara and Gorna, Ilona and Trojanowski, Maciej and Pruciak, Agata and Stawinska-Witoszynska, Barbara	Excluded: Focus was not model-based geospatial estimation for small area estimation	Search	No
Using global positioning system methods to explore mobility patterns and exposure to high HIV prevalence neighbourhoods among transgender women in New York City	2019	Goedel, William C and Regan, Seann D and Chaix, Basile and Radix, Asa and Reisner, Sari L and Janssen, Aron C and Duncan, Dustin T	Excluded: Study not carried out in LMIC	Search	No
The world in your hands: GeoHealth then and now	2019	Bergquist, Robert and Manda, Samuel	Excluded: Outcome(s) was(were) not RMNCH	Search	No
Epidemiology of canine heartworm (Dirofilaria immitis) infection in domestic dogs in Ontario, Canada: Geographic distribution, risk factors and effects of climate	2019	McGill, Erin and Berke, Olaf and Peregrine, Andrew S and Weese, J Scott	Excluded: Outcome(s) was(were) not RMNCH	Search	No
A Google Earth-based database management for schistosomiasis control in Zanzibar	2019	He, Ming-Zhen and Li, Wei and Juma, Saleh and Kabole, Atma and Xu, Da-Cheng and Wang, Xin-Yao and He, Jian and Jiang, Tao and Bergquist, Robert and Yang, Kun	Excluded: Outcome(s) was(were) not RMNCH	Search	No
Spatial and statistical analysis of leptospirosis in Thailand from 2013 to 2015	2019	Luenam, Amornrat and Puttanapong, Nattapong	Excluded: Outcome(s) was(were) not RMNCH	Search	No
Predicting transmission of pulmonary tuberculosis in Daerah Istimewa Yogyakarta Province, Indonesia	2019	Asyary, Al and Prasetyo, Aries and Eryando, Tris and Mahendradhata, Yodi	Excluded: Outcome(s) was(were) not RMNCH	Search	No
Sub national variation and inequalities in under-five mortality in Kenya since 1965	2019	Macharia, P.M., Giorgi, E., Thuranira, P.N. et al	Included	Reference list	Yes
O Sistema de InformaÃ§Ã£o GeogrÃ¡fica em pesquisas sobre ambiente, atividade fÃ­sica e saÃºde TT - The Geographic Information System in environment, physical activity and health researches	2019	Lopes, Adalberto Aparecido dos Santos and Hino, Adriano Akira Ferreira and Moura, Edilberto Nunes and Reis, Rodrigo Siqueira	Excluded: Outcome(s) was(were) not RMNCH	Search	No
DistribuiÃ§Ã£o da morbimortalidade por violÃªncia em idosos no Rio Grande do Norte TT - DistribuciÃ³n de la morbimortalidad por violencia en adultos mayores en Rio Grande do Norte TT - Distribution of morbidity and mortality by violence against elderly people in Rio Grande do Norte	2019	Piuvezam, Grasiela and Farias de Aquino, Annelyse and ProtÃ¡sio da Rocha, Keyvison and Nobre Oliveira, Viviane and dos Santos, Renata Cristina and Machado Bezerra, Isaac Newton and Fernandes Pimenta, Isac Davidson Santiago and Medeiros de Araujo Nunes, Vilani	Excluded: Outcome(s) was(were) not RMNCH	Search	No
Design of a geospatial model applied to Health management TT - La producciÃ³n de un modelo geoespacial aplicado a la gestiÃ³n de la salud TT - ConcepÃ§Ã£o de um modelo geoespacial aplicado na gestÃ£o Ã saÃºde	2019	Dallagassa, Marcelo Rosano and Iachecen, Franciele and Carvalho, Deborah Ribeiro and Ioshii, Sergio Ossamu	Excluded: Outcome(s) was(were) not RMNCH	Search	No
Pseudo eliminaÃ§Ã£o da hansenÃ­ase em estado no nordeste brasileiro: anÃ¡lise a partir de regressÃ£o por pontos de inflexÃ£o e modelo bayesiano empÃ­rico local TT - Pseudo elimination of leprosy in a northeastern brazilian state: analysis from regression by points of inflation and local empirical bayesian model TT - Pseudo eliminaciÃ³n de la hanseniasis en estado en el nordeste brasileÃ±o: anÃ¡li…	2019	Souza, Carlos Dornels Freire de and Leal, Thiago Cavalcanti and Paiva, JoÃ£o Paulo de and AraÃºjo, Emmylly Maria Correia Ferro de and Santos, Franklin GerÃ´nimo Bispo	Excluded: Outcome(s) was(were) not RMNCH	Search	No
CaracterÃ­sticas epidemiolÃ³gicas e anÃ¡lise espacial dos casos de hansenÃ­ase em um municÃ­pio endÃªmico TT - Epidemiological characteristics and spatial analysis of leprosy cases in an endemic municipality	2019	Jesus, Mateus Santos de and Sandes, Teovan Andrade and Lima, Ana Caroline Rodrigues and Souza, Katyucia Oliveira Crispim de and GÃ³es, JosÃ© Augusto Passos and Santos, Allan Dantas dos	Excluded: Outcome(s) was(were) not RMNCH	Search	No
PadrÃ£o de distribuiÃ§Ã£o da diversidade genÃ©tica molecular e espacial de Biomphalaria spp. e sua relaÃ§Ã£o com a ocorrÃªncia da esquistossomose na regiÃ£o do MÃ©dio Paranapanema, estado de SÃ£o Paulo TT - Distribution pattern of the molecular and spatial genetic diversity of Biomphalaria and its relation with the occurrence of schistosomiasis, region of the Middle Paranapanema, State of SÃ£o Pa…	2019	Palasio, Raquel Gardini Sanches	Excluded: Outcome(s) was(were) not RMNCH	Search	No
EstimaciÃ³n de indicadores de salud en Ã¡reas pequeÃ±as a partir de datos de la Encuesta de Salud de Euskadi	2019	Montoya Imanol, Esnaola Santiago Calvo Montserrat Aldasoro Elena Audicana Covadonga MarÃ­-Dellâ€™Olmo Marc	Excluded: Insufficient geographical coverage	Search	No
Design of a geospatial model applied to Health management	2019	Dallagassa Marcelo Rosano, Iachecen Franciele Carvalho Deborah Ribeiro Ioshii Sergio Ossamu	Excluded: Outcome(s) was(were) not RMNCH	Search	No
Mapping the global prevalence, incidence, and mortality of Plasmodium falciparum, 2000â€“17: a spatial and temporal modelling study	2019	Weiss, Daniel J and Lucas, Tim C D and Nguyen, Michele and Nandi, Anita K and Bisanzio, Donal and Battle, Katherine E and Cameron, Ewan and Twohig, Katherine A and Pfeffer, Daniel A and Rozier, Jennifer A and Gibson, Harry S and Rao, Puja C and Casey, Daniel and Bertozzi-Villa, Amelia and Collins, Emma L and Dalrymple, Ursula and Gray, Naomi and Harris, Joseph R and Howes, Rosalind E and Kang, Su…	Included	Search	Yes
Small-area estimates of stunting. Mexico 2010: Based on a hierarchical Bayesian estimator.	2019	Catalán Nájera, Héctor E	Included	Search	Yes
Income Inequality and Health: Expanding Our Understanding of State-Level Effects by Using a Geospatial Big Data Approach	2019	Haithcoat, T L and Avery, E E and Bowers, K A and Hammer, R D and Shyu, C.-R.	Excluded: Outcome(s) was(were) not RMNCH	Search	No
Military-civilian residential segregation and military member psychological distress in Kentucky counties	2019	McDaniel, J T and Albright, D L and Rados, R and McDermott, R and Goelz, H and Juul, K	Excluded: Study not carried out in LMIC	Search	No
Spatiotemporal patterns of AIDS incidence among adults in SÃ£o Paulo, Brazil	2019	Lizzi, E A S and Nunes, A A and Martinez, E Z	Excluded: Outcome(s) was(were) not RMNCH	Search	No
Ablation of persistent atrial fibrillation and beyond	2019	Lin, Y.-J. and Lin, C.-Y. and Chen, S.-A.	Excluded: Outcome(s) was(were) not RMNCH	Search	No
Groundwater quality evaluation using the water quality index (WQI), the synthetic pollution index (SPI), and geospatial tools: a case study of Sujawal district, Pakistan	2019	Solangi, G S and Siyal, A A and Babar, M M and Siyal, P	Excluded: Outcome(s) was(were) not RMNCH	Search	No
Spatiotemporal Error in Rainfall Data: Consequences for Epidemiologic Analysis of Waterborne Diseases	2019	Levy, M C and Collender, P A and Carlton, E J and Chang, H H and Strickland, M J and Eisenberg, J N S and Remais, J V	Excluded: Outcome(s) was(were) not RMNCH	Search	No
Geoclinical analyses for areas at high risk for motorcycle-related road traffic injury in a district in Malaysia	2019	Rahman, N.H.N.A. and Naing, N N	Excluded: Outcome(s) was(were) not RMNCH	Search	No
Small Area Estimation of Opioid Abuse and Comorbid Psychological Distress Among Females Living in the Thirteen Appalachian Region States	2019	Albright, D L and McDaniel, J T and Diehr, A J and Paxton, J and Bresett, J and Moss, A	Excluded: Outcome(s) was(were) not RMNCH	Search	No
Understanding the full-immunization gap in districts of India: A geospatial approach	2019	Panda, B K and Kumar, G and Mishra, S	Excluded: Focus was not model-based geospatial estimation for small area estimation	Search	Yes
GIS based health information management through LETL, multi criteria query, analysis, visualization	2019	Abburu, S	Excluded: Outcome(s) was(were) not RMNCH	Search	No
Provision of health care services and regional diversity in Germany: insights from a Bayesian health frontier analysis with spatial dependencies	2019	Haschka, R E and Schley, K and Herwartz, H	Excluded: Study not carried out in LMIC	Search	No
Appraisal of infrastructural amenities to analyze spatial backwardness of Murshidabad district using WSM and GIS-based kernel estimation	2019	Parvin, F and Najmul Islam Hashmi, S and Ali, S A	Excluded: Outcome(s) was(were) not RMNCH	Search	No
Multi-hazard Groundwater Risks to Water Supply from Shallow Depths: Challenges to Achieving the Sustainable Development Goals in Bangladesh	2019	Shamsudduha, M and Joseph, G and Haque, S S and Khan, M R and Zahid, A and Ahmed, K M U	Excluded: Outcome(s) was(were) not RMNCH	Search	No
Mortality, Surveillance and the Tertiary â€œFunnel Effectâ€ on the U.S.-Mexico Border: A Geospatial Modeling of the Geography of Deterrence	2019	Chambers, S N and Boyce, G A and Launius, S and Dinsmore, A	Excluded: Study not carried out in LMIC	Search	No
Assessment the relationship of maternal child health accessibility, infant mortality and fertility	2019	Som, K S and Mishra, R P	Excluded: Focus was not model-based geospatial estimation for small area estimation	Search	No
Nonprofits and park equity in Los Angeles: a promising way forward for environmental justice	2019	Rigolon, A	Excluded: Study not carried out in LMIC	Search	No
Geospatial assessment of physical accessibility of healthcare and agent-based modeling for system efficacy	2019	Munir, B A and Hafeez, S and Rashid, S and Iqbal, R and Javed, M A	Excluded: Outcome(s) was(were) not RMNCH	Search	No
Environmental analysis for spreading areas of scleroderma disease in babylon governorate	2019	Alduhaidahawi, F J and Guda, M A and Al-Graiti, T A and Abdul-Hussein, A and Al Regawi, S M and Al-Edhari, A H M	Excluded: Outcome(s) was(were) not RMNCH	Search	No
Effect of human, livestock population, climatic and environmental factors on the distribution of brucellosis in southwest Iran	2019	Kanannejad, Z and Haghdoost, A and Ghatee, M A and Azarifar, F and Shahriari, S and Moshfe, A	Excluded: Outcome(s) was(were) not RMNCH	Search	No
Bayesian geo-additive spatial modelling of HIV prevalence using data from population-based surveys	2019	Adebayo, S B and Gayawan, E and Fagbamigbe, A F and Bello, F W	Excluded: Outcome(s) was(were) not RMNCH	Search	No
Association of Fast Food and Supermarket Density with Neonatal Outcomes of Pregnancies Affected by Gestational Diabetes	2019	Battarbee, A N and Yee, L M	Excluded: Outcome(s) was(were) not RMNCH	Search	No
Racial and Socioeconomic Inequity in the Spatial Distribution of LGBTQ Human Services: an Exploratory Analysis of LGBTQ Services in Chicago	2019	Rosentel, K and VandeVusse, A and Hill, B J	Excluded: Study not carried out in LMIC	Search	No
The geography of changing fertility in Myanmar	2019	Schuster, A and Padmadas, S S and Hinde, A	Excluded: Focus was not model-based geospatial estimation for small area estimation	Search	No
Estimating concentrations of suspended particulate matter over the metropolitan area of Mexico City using satellite and geospatial imagery: Preliminary results	2019	SepÃºlveda-Hirose, R T and Carrera-Aguilar, A B and Martinez-Rivera, M G and Angeles-Salto, P D J and Herrera-Ventosa, C	Excluded: Outcome(s) was(were) not RMNCH	Search	No
Strategies for tackling Taenia solium taeniosis/ cysticercosis: A systematic review and comparison of transmission models, including an assessment of the wider Taeniidae family transmission models	2019	Dixon, M A and Braae, U C and Winskill, P and Walker, M and Devleesschauwer, B and GabriÃ«l, S and BasÃ¡Ã±ez, M.-G.	Excluded: Focus was not model-based geospatial estimation for small area estimation	Search	No
Spatial diversification of the social sphere development in the Carpathian-Podillia region	2019	Kuzyshyn, A	Excluded: Outcome(s) was(were) not RMNCH	Search	No
Spatial patterns of potentially hazardous metals in soils of Linâ€™an city, Southeastern China	2019	Yu, S and Chen, Z and Zhao, K and Ye, Z and Zhang, L and Dong, J and Shao, Y and Zhang, C and Fu, W	Excluded: Outcome(s) was(were) not RMNCH	Search	No
Interactive impacts of climatic, hydrologic and anthropogenic activities on watershed health	2019	Sadeghi, S H and Hazbavi, Z and Gholamalifard, M	Excluded: Outcome(s) was(were) not RMNCH	Search	No
Mapping the spatial distribution of Lippia javanica (Burm. f.) Spreng using Sentinel-2 and SRTM-derived topographic data in malaria endemic environment	2019	Malahlela, O E and Adjorlolo, C and Olwoch, J M	Excluded: Outcome(s) was(were) not RMNCH	Search	No
Association between availability of neighborhood fast food outlets and overweight among 5-18 year-old children in peninsular Malaysia: A cross-sectional study	2019	Cheong, K C and Ling, C Y and Hock, L K and Ghazali, S M and Huey, T C and Ibrahim, M K C and Baharudin, A and Man, C S and Kang, C Y and Ahmad, N A and Yusoff, A F	Excluded: Outcome(s) was(were) not RMNCH	Search	No
GeoFog4Health: a fog-based SDI framework for geospatial health big data analysis	2019	Barik, R K and Dubey, H and Mankodiya, K and Sasane, S A and Misra, C	Excluded: Focus was not model-based geospatial estimation for small area estimation	Search	No
Variability in the spatial density of vacant properties contributes to background lead (Pb) exposure in children	2019	Castro, I E and Larsen, D A and Hruska, B and Parsons, P J and Palmer, C D and Gump, B B	Excluded: Outcome(s) was(were) not RMNCH	Search	No
Do donated corneas become transplanted corneas? the causes of discard in Southern Brazil	2019	Almeida De Freitas, R and Dell'Agnolo, C M and Augusto De Melo, W and De Andrade, L and Pimentel, R R and Pelloso, S M and Dalva De Barros Carvalho, M	Excluded: Outcome(s) was(were) not RMNCH	Search	No
Geospatial and multivariate analysis of trace metals in tubewell water using for drinking purpose in the upper Gangetic basin, India: Heavy metal pollution index	2019	Kumar, M and Nagdev, R and Tripathi, R and Singh, V B and Ranjan, P and Soheb, M and Ramanathan, A L	Excluded: Outcome(s) was(were) not RMNCH	Search	No
Trauma Ecosystems: The Impact of Too Many Trauma Centers	2019	Ciesla, D J	Excluded: Outcome(s) was(were) not RMNCH	Search	No
Unraveling environmental justice in ambient PM <inf>2.5</inf> exposure in Beijing: A big data approach	2019	Xu, Y and Jiang, S and Li, R and Zhang, J and Zhao, J and Abbar, S and GonzÃ¡lez, M C	Excluded: Outcome(s) was(were) not RMNCH	Search	No
Japan aerospace exploration agencyâ€™s public-health monitoring and analysis platform: A satellite-derived environmental information system supporting epidemiological study	2019	Oyoshi, K and Mizukami, Y and Kakuda, R and Kobayashi, Y and Kai, H and Tadono, T	Excluded: Study not carried out in LMIC	Search	No
Modelling youth pregnancy in continental Portugal through geographically weighted regression	2019	David, J and Cabral, P	Excluded: Study not carried out in LMIC	Search	No
Historical and future needs for geospatial iodide occurrence in surface and groundwaters of the united states of america	2019	Sharma, N and Karanfil, T and Westerhoff, P	Excluded: Study not carried out in LMIC	Search	No
Health effects' spatial distribution analysis of PM<inf>2.5</inf> pollution in China based on spatial grid scale [åŸºäºŽç©ºé—´ç½‘æ ¼å°ºåº¦çš„ä¸­å›½PM<inf>2.5</inf>æ±¡æŸ“å¥åº·æ•ˆåº”ç©ºé—´åˆ†å¸ƒ]	2019	Zeng, X.-G. and Ruan, F.-F. and Peng, Y.-Y.	Excluded: Outcome(s) was(were) not RMNCH	Search	No
Bayesian spatial modelling for quasi-experimental designs: An interrupted time series study of the opening of Municipal Waste Incinerators in relation to infant mortality and sex ratio	2019	Freni-Sterrantino, A and Ghosh, R E and Fecht, D and Toledano, M B and Elliott, P and Hansell, A L and Blangiardo, M	Excluded: Outcome(s) was(were) not RMNCH	Search	No
Evaluating hotspots for stormwater harvesting through participatory sensing	2019	Pathak, S and Garg, R D and Jato-Espino, D and Lakshmi, V and Ojha, C S P	Excluded: Outcome(s) was(were) not RMNCH	Search	No
Identification of dengue risk zone: a geo-medical study on Madurai city	2019	Saravanabavan, V and Balaji, D and Preethi, S	Excluded: Outcome(s) was(were) not RMNCH	Search	No
A geospatial analysis of adult major trauma transit time in Dublin	2019	Kelly, O and Oâ€™reilly, M and Collins, N	Excluded: Study not carried out in LMIC	Search	No
Reassessment of the prevalence of soil-transmitted helminth infections in Sri Lanka to enable a more focused control programme: a cross-sectional national school survey with spatial modelling	2019	Ediriweera, D S and Gunawardena, S and Gunawardena, N K and Iddawela, D and Kannathasan, S and Murugananthan, A and Yahathugoda, C and Pathmeswaran, A and Diggle, P J and de Silva, N	Excluded: Outcome(s) was(were) not RMNCH	Search	No
Service member and veteran mental distress rates and military-civilian residential segregation in South Carolina counties	2019	McDaniel, J T and Mayer, A B and McDermott, R J and Albright, D L and Yun Lee, H and Harara, E	Excluded: Study not carried out in LMIC	Search	No
Clustering hybrid data using a neighborhood rough set based algorithm and expounding its application	2019	Goyal, A and Chowdhury, R	Excluded: Outcome(s) was(were) not RMNCH	Search	No
Engaging Disadvantaged Communities in Targeting Tobacco-Related Health Disparities and Other Health Inequities	2019	Subica, A M and Douglas, J A	Excluded: Outcome(s) was(were) not RMNCH	Search	No
Comparison of methods for addressing the point-to-area data transformation to make data suitable for environmental, health and socio-economic studies	2019	Meng, Y and Cave, M and Zhang, C	Excluded: Outcome(s) was(were) not RMNCH	Search	No
Spatial Modeling of Depression and Its Related Factors Using a Spatial Generalized Linear Mixed Model in Mashhad, Iran: A Cross-Sectional Study	2019	Hadianfar, A and Esmaily, H and Ghayour-Mobarhan, M and Aghajani, H and Saki, A and Tayefi, M and Hosseini, F and Sabouri, S	Excluded: Outcome(s) was(were) not RMNCH	Search	No
Individual and Geospatial Characteristics Associated with Use and Nonuse of the Fecal Immunochemical Test (FIT) for Colorectal Cancer Screening in an Urban Minority Population	2019	Ramai, D and Etienne, D and Ayide, G and Fields, P J and Reddy, M	Excluded: Outcome(s) was(were) not RMNCH	Search	No
Subsidized housing and geographic accessibility to neighborhood resources for low-income older people: From later year social exclusion perspective	2019	Park, S and Cho, J and Chen, Y.-C.	Excluded: Outcome(s) was(were) not RMNCH	Search	No
Endotoxin and particulate matter emitted by livestock farms and respiratory health effects in neighboring residents	2019	de Rooij, M M T and Smit, L A M and Erbrink, H J and Hagenaars, T J and Hoek, G and Ogink, N W M and Winkel, A and Heederik, D J J and Wouters, I M	Excluded: Outcome(s) was(were) not RMNCH	Search	No
A spatial analysis of the prevalence of female genital mutilation/cutting among 0â€“14-year-old girls in Kenya	2019	Kandala, N.-B. and Nnanatu, C C and Atilola, G and Komba, P and Mavatikua, L and Moore, Z and Mackie, G and Shell-Duncan, B	Excluded: Outcome(s) was(were) not RMNCH	Search	No
Beyond mapping: A case for geospatial analytics in humanitarian health	2019	Gregg Greenough, P and Nelson, E L	Excluded: Focus was not model-based geospatial estimation for small area estimation	Search	No
A spatial analysis of referrals to a primary mental health programme in western sydney from 2012 to 2015	2019	Maas, C and Salinas-Perez, J A and Bagheri, N and Rosenberg, S and Campos, W and Gillespie, J A and Salvador-Carulla, L	Excluded: Study not carried out in LMIC	Search	No
Exploring the geographical distribution of cryptosporidiosis in the cattle population of southern ontario, canada, 2011-2014	2019	Nwosu, A and Berke, O and Pearl, D L and Trotz-Williams, L A	Excluded: Outcome(s) was(were) not RMNCH	Search	No
Geospatial Science and Point-of-Care Testing: Creating Solutions for Population Access, Emergencies, Outbreaks, and Disasters	2019	Kost, G J	Excluded: Outcome(s) was(were) not RMNCH	Search	No
Geospatial distribution and characteristics of eosinophilic gastrointestinal disorder clinics in the United States	2019	Rukasin, C R F and Hemler, J A and Dellon, E S and Curry-Johnson, S and Hiremath, G	Excluded: Study not carried out in LMIC	Search	No
Investigating the Spatial Patterns of Common Childhood Morbidity in Six Neighboring West African Countries	2019	Gayawan, E and Aladeniyi, O B and Oladuti, O M and Olopha, P and Adebayo, S B	Excluded: Focus was not model-based geospatial estimation for small area estimation	Search	Yes
A Geospatial Analysis of Factors Affecting Access to CT Facilities: Implications for Lung Cancer Screening	2019	Tailor, T D and Tong, B C and Gao, J and Choudhury, K R and Rubin, G D	Excluded: Outcome(s) was(were) not RMNCH	Search	No
A spatial analysis of Los Angeles Countyâ€™s burden of serious mental illness in relation to public mental health service providers	2019	Simmons, S	Excluded: Study not carried out in LMIC	Search	No
The NSERC Canadian Lake Pulse Network: A national assessment of lake health providing science for water management in a changing climate	2019	Huot, Y and Brown, C A and Potvin, G and Antoniades, D and Baulch, H M and Beisner, B E and BÃ©langer, S and Brazeau, S and Cabana, H and Cardille, J A and del Giorgio, P A and Gregory-Eaves, I and Fortin, M.-J. and Lang, A S and Laurion, I and Maranger, R and Prairie, Y T and Rusak, J A and Segura, P A and Siron, R and Smol, J P and Vinebrooke, R D and Walsh, D A	Excluded: Study not carried out in LMIC	Search	No
{Modelling geographic accessibility to Primary Health Care Facilities: combining open data and geospatial analysis}	2019	Lawal, O and Anyiam, F E	Excluded: Outcome(s) was(were) not RMNCH	Search	No
{Integrating geostatistics and remote sensing for mapping the spatial distribution of cattle hoofprints in relation to malaria vector control}	2019	Malahlela, O E and Adjorlolo, C and Olwoch, J M and Kganyago, M L and Mashalane, M J	Excluded: Outcome(s) was(were) not RMNCH	Search	No
{Appraising spatial variations of As, Fe, Mn and NO3 contaminations associated health risks of drinking water from Surma basin, Bangladesh}	2019	Ahmed, Nasir and Bodrud-Doza, Md and Islam, Abu Reza Md Towfiqul and Hossain, Shahadat and Moniruzzaman, Md and Deb, Nipa and Bhuiyan, Md Abdul Quaiyum	Excluded: Outcome(s) was(were) not RMNCH	Search	No
Mapping vaccination coverage to explore the effects of delivery mechanisms and inform vaccination strategies	2019	Utazi CE, et. al.	Included	Reference list	Yes
{A Real-Time Early Warning Seismic Event Detection Algorithm Using Smart Geo-Spatial Bi-Axial Inclinometer Nodes for Industry 4.0 Applications}	2019	Tariq, Hasan and Touati, Farid and Al-Hitmi, Mohammed Abdulla E and Crescini, Damiano and {Ben Mnaouer}, Adel	Excluded: Outcome(s) was(were) not RMNCH	Search	No
{Functional illiteracy burden in soil-transmitted helminth (STH) endemic regions of the Philippines: An ecological study and geographical prediction for 2017}	2019	Owada, Kei and Nielsen, Mark and Lau, Colleen L and Yakob, Laith and Clements, Archie C A and Leonardo, Lydia and Magalhaes, Ricardo J Soares	Excluded: Outcome(s) was(were) not RMNCH	Search	No
{Patterns and correlates of urban trail use: Evidence from the Cincinnati metropolitan area}	2019	Chen, N and Lindsey, G and Wang, C.-H.	Excluded: Study not carried out in LMIC	Search	No
{MONITORING THE SPATIO-TEMPORAL TRENDS OF GROUNDWATER QUALITATIVE PARAMETERS THROUGH GEOSTATISTICAL TOOLS}	2019	Khorrami, Behnam	Excluded: Outcome(s) was(were) not RMNCH	Search	No
{Integrating microbiological and physico-chemical parameters for enhanced spatial prediction of groundwater quality in Harare}	2019	Masocha, M and Dube, T and Dube, T	Excluded: Outcome(s) was(were) not RMNCH	Search	No
{Developing a Locally Adaptive Spatial Multilevel Logistic Model to Analyze Ecological Effects on Health Using Individual Census Records}	2019	Dong, G and Ma, J and Lee, D and Chen, M and Pryce, G and Chen, Y	Excluded: Outcome(s) was(were) not RMNCH	Search	No
{Modeling Depth of the Redox Interface at High Resolution at National Scale Using Random Forest and Residual Gaussian Simulation}	2019	Koch, Julian and Stisen, Simon and Refsgaard, Jens C and Ernstsen, Vibeke and Jakobsen, Peter R and Hojberg, Anker L	Excluded: Focus was not model-based geospatial estimation for small area estimation	Search	No
{The effects and contribution of childhood diseases on the geographical distribution of all-cause under-five mortality in Uganda}	2019	Nambuusi, B B and Ssempiira, J and Makumbi, F E and Kasasa, S and Vounatsou, P	Excluded: Focus was not model-based geospatial estimation for small area estimation	Search	No
{Geospatial-temporal, demographic, and programmatic adoption characteristics of a large-scale water filter and improved cookstove intervention in Western Province, Rwanda}	2019	Fankhauser, Katie and Nagel, Corey L and Barstow, Christina K and Kirby, Miles and Thomas, Evan A	Excluded: Outcome(s) was(were) not RMNCH	Search	No
{Understanding the spatial distribution of trichiasis and its association with trachomatous inflammation-follicular}	2019	Flueckiger, R M and Giorgi, E and Cano, J and Abdala, M and Amiel, O N and Baayenda, G and Bakhtiari, A and Batcho, W and Bennawi, K H and Dejene, M and Elshafie, B E and Elvis, A A and Fran{\c{c}}ois, M and Goepogui, A and Kalua, K and Kebede, B and Kiflu, G and Masika, M P and Massangaie, M and Mpyet, C and Ndjemba, J and Ngondi, J M and Olobio, N and Turyaguma, P and Willis, R and Yeo, S and S…	Excluded: Outcome(s) was(were) not RMNCH	Search	No
{An epidemiological and spatiotemporal analysis to identify high risk areas of malaria in Visakhapatnam district of Andhra Pradesh, India, 1999-2015}	2019	Mopuri, Rajasekhar and Mutheneni, Srinivasa Rao and Kumaraswamy, Sriram and Kadiri, Madhusudhan Rao and Upadhyayula, Suryanarayana Murty and Naish, Suchithra	Excluded: Outcome(s) was(were) not RMNCH	Search	No
{The effect of outdoor air pollutants and greenness on allergic rhinitis incidence rates: a cross-sectional study in Seoul, Korea}	2019	Kwon, M Y and Lee, J S and Park, S	Excluded: Outcome(s) was(were) not RMNCH	Search	No
{Spatial interpolation of current airborne pollen concentrations where no monitoring exists}	2019	Oteros, J and Bergmann, K.-C. and Menzel, A and Damialis, A and Traidl-Hoffmann, C and Schmidt-Weber, C B and Buters, J	Excluded: Outcome(s) was(were) not RMNCH	Search	No
{Adaptive geospatial modeling of soil contamination by selected heavy metals in the industrial area of Sheikhupura, Pakistan}	2019	Shaheen, A and Iqbal, J and Hussain, S	Excluded: Outcome(s) was(were) not RMNCH	Search	No
{Mapping remote rural settlements at 30 m spatial resolution using geospatial data-fusion}	2019	Hoffman-Hall, Am and a and Loboda, Tatiana V and Hall, Joanne V and Carroll, Mark L and Chen, Dong	Excluded: Outcome(s) was(were) not RMNCH	Search	No
{An ontology-based framework for extracting spatio-temporal influenza data using Twitter}	2019	Jayawardhana, U K and Gorsevski, P V	Excluded: Focus was not model-based geospatial estimation for small area estimation	Search	No
{Mapping Schistosoma mansoni endemicity in Rwanda: a critical assessment of geographical disparities arising from circulating cathodic antigen versus Kato-Katz diagnostics}	2019	Clark, Nicholas J and Umulisa, Irenee and Ruberanziza, Eugene and Owada, Kei and Colley, Daniel G and Ortu, Giuseppina and {Campbell Jr.}, Carl H and Ruzindana, Emmanuel and Lancaster, Warren and Mbonigaba, Jean Bosco and Mbituyumuremyi, Aimable and Fenwick, Alan and {Soares Magalhaes}, Ricardo J and Turate, Innocent	Excluded: Outcome(s) was(were) not RMNCH	Search	No
{Spatial Autocorrelation Statistics of Areal Prevalence Rates under High Uncertainty in Denominator Data}	2019	Jung, P H and Thill, J.-C. and Issel, M	Excluded: Outcome(s) was(were) not RMNCH	Search	No
{Spatial distribution of minor elements in the tazlÄƒu river sediments: Source identification and evaluation of ecological risk}	2019	Maftei, A E and Buzatu, A and Buzgar, N and Apopei, A I	Excluded: Outcome(s) was(were) not RMNCH	Search	No
{Assessment of the Geographical Detector Method for investigating heavy metal source apportionment in an urban watershed of Eastern China}	2019	Luo, Lili and Mei, Kun and Qua, Liyin and Zhang, Chi and Chen, Han and Wang, Siyu and Di, Di and Huang, Hong and Wang, Zhenfeng and Xia, Fang and Dahlgren, R and y A and Zhang, Minghua	Excluded: Outcome(s) was(were) not RMNCH	Search	No
{Development of a small area estimation system at Statistics Canada}	2019	Hidiroglou, Michel A and Beaumont, Jean-Francois and Yung, Wesley	Excluded: Study not carried out in LMIC	Search	No
{Ethical considerations for movement mapping to identify disease transmission hotspots}	2019	{De Jong}, B C and Gaye, B M and Luyten, J and {Van Buitenen}, B and Andr{\'{e}}, E and Meehan, C J and O'Siochain, C and Tomsu, K and Urbain, J and Grietens, K P and Njue, M and Pinxten, W and Gehre, F and Nyan, O and Buv{\'{e}}, A and Roca, A and Ravinetto, R and Antonio, M	Excluded: Focus was not model-based geospatial estimation for small area estimation	Search	No
{Spatial models for non-Gaussian data with covariate measurement error}	2019	Tadayon, V and Torabi, M	Excluded: Outcome(s) was(were) not RMNCH	Search	No
{High-resolution mapping of daily climate variables by aggregating multiple spatial data sets with the random forest algorithm over the conterminous United States}	2019	Hashimoto, H and Wang, W and Melton, F S and Moreno, A L and Ganguly, S and Michaelis, A R and Nemani, R R	Excluded: Study not carried out in LMIC	Search	No
{Application of spatial technology in Malaria information infrastructure mapping with climate change perspective in Maharashtra, India}	2019	{Ashok Sasane}, S and Jadhav, A S and Barik, R K and Krishnakumar, G and Raghavswamy, V	Excluded: Outcome(s) was(were) not RMNCH	Search	No
{Spatial segregation and urban form in Mexican cities}	2019	Garnica-Monroy, R and Alvanides, S	Excluded: Outcome(s) was(were) not RMNCH	Search	No
{Spatial modelling of groundwater quality across a land use and land cover gradient in Limpopo Province, South Africa}	2019	Dube, T and Shoko, C and Sib and a, M and Baloyi, M M and Molekoa, M and Nkuna, D and Rafapa, B and Rampheri, B M	Excluded: Outcome(s) was(were) not RMNCH	Search	No
{Air pollution intervention and life-saving effect in China}	2019	Zou, B and You, J and Lin, Y and Duan, X and Zhao, X and Fang, X and Campen, M J and Li, S	Excluded: Outcome(s) was(were) not RMNCH	Search	No
{REGRESSION ANALYSIS OF NOISE POLLUTION USING SPATIAL INFORMATION SYSTEM (CASE STUDY: TEHRAN CITY)}	2019	Rostami, Mohsen and Forouhid, Amir Esmael	Excluded: Outcome(s) was(were) not RMNCH	Search	No
{Obesogenic Environment Case Study from a Food and Nutrition Security Perspective: Hermosillo City}	2019	{Contreras Navarro}, Ana and {Ortega Velez}, Maria-Isabel	Excluded: Outcome(s) was(were) not RMNCH	Search	No
{The Impact of Increasing Surgical Capacity at a Tertiary Hospital in Southern Haiti}	2019	Patterson, R H and Bowder, A N and Jean-Baptiste, T and Eisenson, D L and Wilson, M K and Dodgion, C M and Ward, L E and Padovany, M M N	Excluded: Outcome(s) was(were) not RMNCH	Search	No
{Development of the Australian Cancer Atlas: spatial modelling, visualisation, and reporting of estimates}	2019	Duncan, Earl W and Cramb, Susanna M and Aitken, Joanne F and Mengersen, Kerrie L and Baade, Peter D	Excluded: Study not carried out in LMIC	Search	No
{Characterizing local-scale heterogeneity of malaria risk: A case study in Bunkpurugu-Yunyoo district in northern Ghana}	2019	Amratia, P and Psychas, P and Abuaku, B and Ahorlu, C and Millar, J and Oppong, S and Koram, K and Valle, D	Excluded: Insufficient geographical coverage	Search	No
{Health risk assessment of arsenic and other potentially toxic elements in drinking water from an industrial zone of Gujrat, Pakistan: a case study}	2019	Masood, Noshin and Farooqi, Abida and Zafar, Mazhar Iqbal	Excluded: Outcome(s) was(were) not RMNCH	Search	No
{Estimating ecological social capital using multi-level regression with post-stratification: A spatial analysis of psychiatric admission rates in wales}	2019	Saville, C W N	Excluded: Study not carried out in LMIC	Search	No
{Chromium and fluoride contamination in groundwater around leather tanning industries in southern India: Implications from stable isotopic ratio delta Cr-53/delta Cr-52, geochemical and geostatistical modelling}	2019	Kanagaraj, G and Elango, L	Excluded: Outcome(s) was(were) not RMNCH	Search	No
{Definition of candidate Essential Variables for the monitoring of mineral resource exploitation}	2019	Ambrosone, M and Giuliani, G and Chatenoux, B and Rodila, D and Lacroix, P	Excluded: Outcome(s) was(were) not RMNCH	Search	No
{Attitudes, Perceptions, and Geospatial Analysis of Water Quality and Individual Health Status in a High-Fracking Region}	2019	Granados, Paula Stigler and Hildenbr and , Zacariah L and Mata, Claudia and Habib, Sabrina and Martin, Misty and {Carlton Jr.}, Doug and Santos, Ines C and Schug, Kevin A and Fulton, Lawrence	Excluded: Outcome(s) was(were) not RMNCH	Search	No
{A verified habitat suitability model for the intertidal rock oyster, Saccostrea cucullata}	2019	Chowdhury, Mohammed Shah Nawaz and Wijsman, Johannes W M and Hossain, M Shahadat and Ysebaert, Tom and Smaal, Aad C	Excluded: Outcome(s) was(were) not RMNCH	Search	No
{Identification of hydrogeochemical processes controlling groundwater quality in Tripura, Northeast India using evaluation indices, GIS, and multivariate statistical methods}	2019	Paul, Rajib and Brindha, K and Gowrisankar, G and Tan, Mou Leong and Singh, Mahesh Kumar	Excluded: Outcome(s) was(were) not RMNCH	Search	No
{Regional analysis of indirect factors affecting the recovery, degradation and deforestation in the tropical dry forests of Oaxaca, Mexico}	2019	Guerra-Martinez, Francisco and Garcia-Romero, Arturo and Cruz-Mendoza, Andrea and Osorio-Olvera, Laura	Excluded: Outcome(s) was(were) not RMNCH	Search	No
{Anomalous concentrations of arsenic, fluoride and radon in volcanic-sedimentary aquifers from central Italy: Quality indexes for management of the water resource}	2019	Cinti, D and Vaselli, O and Poncia, P P and Brusca, L and Grassa, F and Procesi, M and Tassi, F	Excluded: Outcome(s) was(were) not RMNCH	Search	No
{Development and application of an updated geospatial distribution model for gridding 2015 global mercury emissions}	2019	Steenhuisen, F and Wilson, S J	Excluded: Outcome(s) was(were) not RMNCH	Search	No
{Health risk assessment of nitrate in groundwater resources of Iranshahr using Monte Carlo simulation and geographic information system (GIS)}	2019	Shalyari, Naseh and Alinejad, Abdolazim and Hashemi, Amir Hossein Ghazizadeh and RadFard, Majid and Dehghani, Mansooreh	Excluded: Outcome(s) was(were) not RMNCH	Search	No
{Evaluation of soil pollution sources using multivariate analysis combined with geostatistical methods in Zanjan Basin, Iran}	2019	Boroum and i, Mehdi and Khamehchiyan, Mashalah and Nikoudel, Mohammad Reza and Mohammadzadeh, Mohsen	Excluded: Outcome(s) was(were) not RMNCH	Search	No
{Temporal-spatial trends in potentially toxic trace element pollution in farmland soil in the major grain-producing regions of China}	2019	Shang, Erping and Xu, Erqi and Zhang, Hongqi and Huang, Caihong	Excluded: Outcome(s) was(were) not RMNCH	Search	No
{GIS applications in emergency management: Infusing geographic literacy in the classroom}	2019	Siebeneck, L and Schumann, R L and Kuenanz, B.-J.	Excluded: Outcome(s) was(were) not RMNCH	Search	No
{Analyzing the social impacts of scooters with geo-spatial methods}	2019	Voinov, A and Morales, J and Hogenkamp, H	Excluded: Outcome(s) was(were) not RMNCH	Search	No
{A quantitative analysis of inequality of urban cultural space distribution in Xi'an}	2019	ShuSheng, Wang and Yao, Zhang and YuQian, Xu and ShaoFei, Yan	Excluded: Outcome(s) was(were) not RMNCH	Search	No
{Comparison of sources and spatial distribution of heavy metals at two peri-urban areas in southwest Shenyang, China}	2019	Wu, J and Teng, Y and Wu, B and Su, J and Wang, J	Excluded: Outcome(s) was(were) not RMNCH	Search	No
{Updating of structural multi-scale monitoring model based on multi-objective optimisation}	2019	Cui, Y and Lu, W and Teng, J	Excluded: Outcome(s) was(were) not RMNCH	Search	No
{Living with floods through geospatial approach: a case study of Arambag C.D. Block of Hugli District, West Bengal, India}	2019	Das, Biswajit and Pal, Subodh Ch and ra and Malik, Sadhan and Chakrabortty, Rabin	Excluded: Insufficient geographical coverage	Search	No
{Using synthetic populations to understand geospatial patterns in opioid related overdose and predicted opioid misuse}	2019	Bates, S and Leonenko, V and Rineer, J and Bobashev, G	Excluded: Outcome(s) was(were) not RMNCH	Search	No
{Assessment of sources of heavy metals in soil and dust at children's playgrounds in Beijing using GIS and multivariate statistical analysis}	2019	Jin, Y and O'Connor, D and Ok, Y S and Tsang, D C W and Liu, A and Hou, D	Excluded: Outcome(s) was(were) not RMNCH	Search	No
{Multivariate and geostatistical analyses of heavy metal pollution from different sources among farmlands in the Poyang Lake region, China}	2019	Jiang, Y and Guo, X	Excluded: Outcome(s) was(were) not RMNCH	Search	No
{Source apportionment of heavy metals in farmland soil with application of APCS-MLR model: A pilot study for restoration of farmland in Shaoxing City Zhejiang, China}	2019	Jin, G and Fang, W and Shafi, M and Wu, D and Li, Y and Zhong, B and Ma, J and Liu, D	Excluded: Outcome(s) was(were) not RMNCH	Search	No
{Improved heavy metal mapping and pollution source apportionment in Shanghai City soils using auxiliary information}	2019	Fei, X and Christakos, G and Xiao, R and Ren, Z and Liu, Y and Lv, X	Excluded: Outcome(s) was(were) not RMNCH	Search	No
{Spatial statistical modelling of insurance risk: a spatial epidemiological approach to car insurance}	2019	Tufvesson, Oskar and Lindstrom, Johan and Lindstrom, Erik	Excluded: Outcome(s) was(were) not RMNCH	Search	No
{Accumulation, temporal variation, source apportionment and risk assessment of heavy metals in agricultural soils from the middle reaches of Fenhe River basin, North China}	2019	Liu, Minxia and Han, Zhiqiang and Yang, Yuyi	Excluded: Outcome(s) was(were) not RMNCH	Search	No
{Geostatistical analyses and co-occurrence correlations of heavy metals distribution with various types of land use within a watershed in eastern QingHai-Tibet Plateau, China}	2019	Dai, Lijun and Wang, Lingqing and Liang, Tao and Zhang, Yongyong and Li, Jing and Xiao, Jun and Dong, Linlin and Zhang, Haidong	Excluded: Outcome(s) was(were) not RMNCH	Search	No
{Mapping soil-transmitted helminth parasite infection in Rwanda: Estimating endemicity and identifying at-risk populations}	2019	Ruberanziza, E and Owada, K and Clark, N J and Umulisa, I and Ortu, G and Lancaster, W and Munyaneza, T and Mbituyumuremyi, A and Bayisenge, U and Fenwick, A and {Soares Magalh{\~{a}}es}, R J	Excluded: Outcome(s) was(were) not RMNCH	Search	No
{Effects of Vegetable Fields on the Spatial Distribution Patterns of Metal(loid)s in Soils Based on GIS and Moran's I}	2019	Wang, Qiang and Yang, Shanlian and Zheng, Menglei and Han, Fengxiang and Ma, Youhua	Excluded: Outcome(s) was(were) not RMNCH	Search	No
{Geographical variation in the association of child, maternal and household health interventions with under-five mortality in Burkina Faso}	2019	Millogo, Ourohire and Doamba, Jean Edouard Odilon and Sie, Ali and Utzinger, Jurg and Vounatsou, Penelope	Excluded: Focus was not model-based geospatial estimation for small area estimation	Search	Yes
{Evaluation of geostatistical techniques and their hybrid in modelling of groundwater quality index in the Marand Plain in Iran}	2019	Rostami, Ali Asghar and Isazadeh, Mohammad and Shahabi, Mahmoud and Nozari, Hamed	Excluded: Outcome(s) was(were) not RMNCH	Search	No
{Impacts of Anthropogenic Activities on Groundwater Quality in a Detritic Aquifer in SE Spain}	2019	Luque-Espinar, J A and Chica-Olmo, M	Excluded: Outcome(s) was(were) not RMNCH	Search	No
{Multivariate Mapping of Heavy Metals Spatial Contamination in a Cuâ€“Ni Exploration Field (Botswana) Using Turning Bands Co-simulation Algorithm}	2019	Eze, P N and Madani, N and Adoko, A C	Excluded: Outcome(s) was(were) not RMNCH	Search	No
{A stakeholder workshop about modelled maps of key malaria indicator survey indicators in Madagascar}	2019	Howes, R E and Hawa, K and Andriamamonjy, V F and Franchard, T and Miarimbola, R and Mioramalala, S A and Rafamatanantsoa, J F and Rahantamalala, M A M and Rajaobary, S H and Rajaonera, H D G and Rakotonindrainy, A P and {Rakotoson Andrianjatonavalona}, C and R and riamiarinjatovo, D.N.A.L. and R and rianasolo, F M and {Ramasy Razafindratovo}, R M and Ravaoarimanga, M and Ye, M and Gething, P W a…	Excluded: Outcome(s) was(were) not RMNCH	Search	No
{Environmentally Sensitive Elements in Groundwater of an Industrial Town in India: Spatial Distribution and Human Health Risk}	2019	Singh, Dapinder Deep and Thind, Parteek Singh and Sharma, Mukta and Sahoo, Sashikanta and John, Siby	Excluded: Outcome(s) was(were) not RMNCH	Search	No
{Assessing population vulnerability towards summer energy poverty: Case studies of Madrid and London}	2019	Sanchez-Guevara, C and {N{\'{u}}{\~{n}}ez Peir{\'{o}}}, M and Taylor, J and Mavrogianni, A and {Neila Gonz{\'{a}}lez}, J	Excluded: Study not carried out in LMIC	Search	No
{Documenting Georeferenced Social Science Survey Data: Limits of Metadata Standards and Possible Solutions}	2019	Juenger, Stefan and Borschewski, Kerrin and Zenk-Moeltgen, Wolfgang	Excluded: Focus was not model-based geospatial estimation for small area estimation	Search	No
{Urban aerobiological risk mapping of ornamental trees using a new index based on LiDAR and Kriging: A case study of plane trees}	2019	Pecero-Casimiro, R and Fern{\'{a}}ndez-Rodr{\'{i}}guez, S and Tormo-Molina, R and Monroy-Col{\'{i}}n, A and Silva-Palacios, I and Cort{\'{e}}s-P{\'{e}}rez, J P and Gonzalo-Garijo, {\'{A}} and Maya-Manzano, J M	Excluded: Outcome(s) was(were) not RMNCH	Search	No
{Mapping changes in housing in sub-Saharan Africa from 2000 to 2015}	2019	Tusting, Lucy S and Bisanzio, Donal and Alabaster, Graham and Cameron, Ewan and Cibulskis, Richard and Davies, Michael and Flaxman, Seth and Gibson, Harry S and Knudsen, Jakob and Mbogo, Charles and Okumu, Fredros O and von Seidlein, Lorenz and Weiss, Daniel J and Lindsay, Steve W and Gething, Peter W and Bhatt, Samir	Excluded: Outcome(s) was(were) not RMNCH	Search	No
{Mapping human health risk by geostatistical method: a case study of mercury in drinking groundwater resource of the central ganga alluvial plain, northern India}	2019	Raju, A and Singh, A and Srivastava, N and Singh, S and Jigyasu, D K and Singh, M	Excluded: Outcome(s) was(were) not RMNCH	Search	No
{Assessment of metal and metalloid contamination in soils trough compositional data: the old Mort{\'{o}}rios uranium mine area, central Portugal}	2019	Neiva, A M R and Albuquerque, M T D and Antunes, I.M.H.R. and Carvalho, P C S and Santos, A C T and Boente, C and Cunha, P P and Henriques, S B A and Pato, R L	Excluded: Study not carried out in LMIC	Search	No
{Evaluation of predictive capabilities of ordinary geostatistical interpolation, hybrid interpolation, and machine learning methods for estimating PM2.5 constituents over space}	2019	Requia, Weeberb J and Coull, Brent A and Koutrakis, Petros	Excluded: Study not carried out in LMIC	Search	No
{OVERVIEW OF TROPOSPHERIC NO2 USING THE OZONE MONITORING OBSERVATIONS INSTRUMENT AND HUMAN PERCEPTION ABOUT AIR QUALITY FOR THE MOST POLLUTING COUNTRIES ACCROSS THE WORLD}	2019	Rosu, Adrian and Rosu, Bogdan and Constantin, Daniel-Eduard and Arseni, Maxim and Voiculescu, Mirela and Georgescu, Lucian Puiu and Murariu, Gabriel and Popa, Ionel	Excluded: Outcome(s) was(were) not RMNCH	Search	No
{Building a Data Platform for Cross-Country Urban Health Studies: the SALURBAL Study}	2019	Quistberg, D Alex and Roux, Ana V Diez and Bilal, Usama and Moore, Kari and Ortigoza, Ana and Rodriguez, Daniel A and Sarmiento, Olga L and Frenz, Patricia and Friche, Amelia Augusta and Caiaffa, Waleska Teixeira and Vives, Alej and ra and {Jaime Mir and a}, J and Alazraqui, Marcio and Spinelli, Hugo and Guevel, Carlos and {Di Cecco}, Vanessa and Tisnes, Adela and Leveau, Carlos and Santoro, Adri…	Excluded: Outcome(s) was(were) not RMNCH	Search	No
{Deciphering source contributions of trace metal contamination in urban soil, road dust, and foliar dust of Guangzhou, southern China}	2019	Liang, S.-Y. and Cui, J.-L. and Bi, X.-Y. and Luo, X.-S. and Li, X.-D.	Excluded: Outcome(s) was(were) not RMNCH	Search	No
{Eight elements in soils from a typical light industrial city, china: Spatial distribution, ecological assessment, and the source apportionment}	2019	Pan, Y and Peng, H and Xie, S and Zeng, M and Huang, C	Excluded: Outcome(s) was(were) not RMNCH	Search	No
{Health risk assessment and spatial variations of dissolved heavy metals and metalloids in a tropical river basin system}	2019	Shil, Sanjoy and Singh, Umesh Kumar	Excluded: Outcome(s) was(were) not RMNCH	Search	No
{Groundwater contamination characterization using multivariate statistical analysis and geostatistical method}	2019	Chaudhry, A K and Kumar, K and {Afaq Alam}, M	Excluded: Outcome(s) was(were) not RMNCH	Search	No
{Effect of Environmental Budget on Environmental and Human Development Qualities: Empirical Evidence from Local Governments of Indonesia}	2019	Fontanella, Amy and Gani, Lindawati and Djakman, Chaerul Djusman and Wahyuni, Trisacti	Excluded: Outcome(s) was(were) not RMNCH	Search	No
{Residential Segregation Across Metro St. Louis School Districts: Examining the Intersection of Two Spatial Dimensions}	2019	Hogrebe, Mark C and Tate, William F	Excluded: Study not carried out in LMIC	Search	No
{Spatio-temporal variations and factors of a provincial PM {\textless}inf{\textgreater}2.5{\textless}/inf{\textgreater} pollution in eastern China during 2013â€“2017 by geostatistics}	2019	Sun, X and Luo, X.-S. and Xu, J and Zhao, Z and Chen, Y and Wu, L and Chen, Q and Zhang, D	Excluded: Outcome(s) was(were) not RMNCH	Search	No
{A cluster-based machine learning ensemble approach for geospatial data: Estimation of health insurance status in Missouri}	2019	Mueller, E and S and oval, J S O and Mudigonda, S and Elliott, M	Excluded: Study not carried out in LMIC	Search	No
{Integrating remote sensing, geographic information system, and analytical hierarchy process for hazardous waste landfill site selection}	2019	{Abd-El Monsef}, H and Smith, S E	Excluded: Outcome(s) was(were) not RMNCH	Search	No
{Hydrogeochemical Assessment of Groundwater Quality of Mokopane Area, Limpopo, South Africa Using Statistical Approach}	2019	Molekoa, Mmasabata Dolly and Avtar, Ram and Kumar, Pankaj and Minh, Huynh Vuong Thu and Kurniawan, Tonni Agustiono	Excluded: Outcome(s) was(were) not RMNCH	Search	No
{Development of Transit Bus Idling Control Strategies Using Geospatial Information}	2019	Park, Sangjun and Jeong, Myeong-Hun	Excluded: Outcome(s) was(were) not RMNCH	Search	No
{The potential of pregnant women as a sentinel population for malaria surveillance}	2019	Brunner, N C and Chacky, F and M and ike, R and Mohamed, A and Runge, M and Thawer, S G and Ross, A and Vounatsou, P and Lengeler, C and Molteni, F and Hetzel, M W	Excluded: Focus was not model-based geospatial estimation for small area estimation	Search	No
{Chemical modeling of groundwater quality in the aquifer of Seini town â€“ SomeÈ™ Plain, Northwestern Romania}	2019	Dippong, T and Mihali, C and Hoaghia, M.-A. and Cical, E and Cosma, A	Excluded: Outcome(s) was(were) not RMNCH	Search	No
{An environmental forensic investigation at a bio-medical waste treatment and disposal facility in Kerala, India}	2019	Samad, Muhammed Siddik Abdul and Padippingal, Aswathi and Varghese, George K and Alappat, Babu J	Excluded: Outcome(s) was(were) not RMNCH	Search	No
{Groundwater quality evaluation of Shiraz City, Iran using multivariate and geostatistical techniques}	2019	Alamdar, Razieh and Kumar, Vinod and Moghtaderi, Tahereh and Naghibi, Seyed Javad	Excluded: Outcome(s) was(were) not RMNCH	Search	No
{Exploring the effectiveness of geomasking techniques for protecting the geoprivacy of Twitter users}	2019	Gao, Song and Rao, Jinmeng and Liu, Xinyi and Kang, Yuhao and Huang, Qunying and App, Joseph	Excluded: Outcome(s) was(were) not RMNCH	Search	No
{Anthropogenic Effects on Hydrogeochemical Characterization of the Shallow Groundwater in an Arid Irrigated Plain in Northwestern China}	2019	Wang, Luchen and Mei, Yi and Yu, Kun and Li, Ying and Meng, Xuchen and Hu, Fusheng	Excluded: Outcome(s) was(were) not RMNCH	Search	No
{Modelling the relationship between malaria prevalence as a measure of transmission and mortality across age groups}	2019	Khagayi, S and Desai, M and Amek, N and Were, V and Onyango, E D and Odero, C and Otieno, K and Bigogo, G and Munga, S and Odhiambo, F and Hamel, M J and Kariuki, S and Samuels, A M and Slutsker, L and Gimnig, J and Vounatsou, P	Excluded: Outcome(s) was(were) not RMNCH	Search	No
{Spatial Distribution of Premature Infant Mortality in 2000-2017}	2019	Almasi, Ali and Saeidi, Shahram and Zangeneh, Alireza and Ziapour, Arash and Choobtashani, Maryam and Saeidi, Fariba and Salahshoor, Mohammad Reza and Kalhori, Reza Pourmirza and Naderi, Samira Rahimi	Excluded: Focus was not model-based geospatial estimation for small area estimation	Search	No
{Quantifying Proximity and Conformity between Road Networks, Urban Streams, and Watershed Boundaries}	2019	Napieralski, J A and Giroux, B	Excluded: Outcome(s) was(were) not RMNCH	Search	No
{Local variation of PM{\textless}inf{\textgreater}2.5{\textless}/inf{\textgreater} and NO{\textless}inf{\textgreater}2{\textless}/inf{\textgreater} concentrations within metropolitan Beijing}	2019	Xu, M and Sbihi, H and Pan, X and Brauer, M	Excluded: Outcome(s) was(were) not RMNCH	Search	No
{Patterns of geographic variability in mortality and eligible deaths between organ procurement organizations}	2019	Cannon, R M and Jones, C M and Davis, E G and Franklin, G A and Gupta, M and Shah, M B	Excluded: Outcome(s) was(were) not RMNCH	Search	No
{Multivariate analysis for assessing sources, and potential risks of polycyclic aromatic hydrocarbons in Lisbon urban soils}	2019	Cachada, A and Dias, A C and Reis, A P and da Silva, E F and Pereira, R and Duarte, A D C and Patinha, C	Excluded: Outcome(s) was(were) not RMNCH	Search	No
{Social determinants of health and maxillofacial injuries in children and adolescents victims of violence: A novel GIS-based modelling application}	2019	{de Macedo Bernardino}, Italo and da Nobrega, Lorena Marques and da Silva, Jose Regis and de Alencar, Catarina Ribeiro and de Olinda, Ricardo Alves and D'Avila, Sergio	Excluded: Outcome(s) was(were) not RMNCH	Search	No
{Mercury soil contents and associated ecological and health risks in kindergartens and functional areas of the city of vanadzor (Armenia)}	2019	Sahakyan, L and Tepanosyan, G and Melkonyan, G and Maghakyan, N and Saghatelyan, A	Excluded: Outcome(s) was(were) not RMNCH	Search	No
{Tackling challenges for Mediterranean sustainable coastal tourism: An ecosystem service perspective}	2019	Drius, Mita and Bongiorni, Lucia and Depellegrina, Daniel and Menegon, Stefano and Pugnetti, Aless and ra and Stifter, Simon	Excluded: Outcome(s) was(were) not RMNCH	Search	No
{Robust small area estimation in generalized linear mixed models}	2019	Sinha, S K	Excluded: Study not carried out in LMIC	Search	Yes
{Geographical variations of the associations between health interventions and all-cause under-five mortality in Uganda}	2019	Nambuusi, B B and Ssempiira, J and Makumbi, F E and Utzinger, J and Kasasa, S and Vounatsou, P	Excluded: Focus was not model-based geospatial estimation for small area estimation	Search	No
{Geodatabase Development for Visualizing Obesity Risk Factors in New Mexicoâ€“Mexico Border Communities}	2019	Campbell, C L and McDonald, J A and Sroka, C J and Guerrero, A D and Olivares, E and Sharkey, J R	Excluded: Outcome(s) was(were) not RMNCH	Search	No
{Geospatial mapping of patients presenting for Emergency Laparotomy to a Private Sector Tertiary Care Hospital in Pakistan}	2019	Khan, Muhammad Sohaib and Haider, Syed Arish and Ashfaq, Areeb and Khan, Sadaf and Shariff, Amir Hafeez	Excluded: Outcome(s) was(were) not RMNCH	Search	No
{Organised physical activity in the forests of the warsaw and tricity agglomerations, Poland}	2019	Janeczko, E and W{\'{o}}jcik, R and K{\c{e}}dziora, W and Janeczko, K and Wo{\'{z}}nicka, M	Excluded: Study not carried out in LMIC	Search	No
{Breast cancer detection in mammography using spatial diversity, geostatistics, and concave geometry}	2019	{Braz Junior}, G and da Rocha, S V and de Almeida, J D S and de Paiva, A C and Silva, A C and Gattass, M	Excluded: Outcome(s) was(were) not RMNCH	Search	No
{Mining spatial associations between daily activities and health using EMAâ€“GPS data}	2019	Dao, T H D and Ravesloot, C and Greiman, L and Hargrove, T	Excluded: Outcome(s) was(were) not RMNCH	Search	No
{MULTIVARIATE STATISTICAL ANALYSIS OF THE HEAVY METAL CONTAMINATION IN THE SOILS OF XIONGAN NEW AREA, NORTHEAST CHINA}	2019	Li, Chang and Na, Sanggyun and Cai, Kui	Excluded: Outcome(s) was(were) not RMNCH	Search	No
{Use of ordinary cokriging with magnetic susceptibility for mapping lead concentrations in soils of an urban contaminated site}	2019	Golden, N and Zhang, C and Potito, A and Gibson, P J and Bargary, N and Morrison, L	Excluded: Outcome(s) was(were) not RMNCH	Search	No
{Proximity to parks and natural areas as an environmental determinant to spatial disparities in obesity prevalence}	2019	Lee, Kyung Hee and Heo, Jinmoo and Jayaraman, Roop and Dawson, Shay	Excluded: Study not carried out in LMIC	Search	No
{Strongyloides stercoralis: Spatial distribution of a highly prevalent and ubiquitous soil-transmitted helminth in Cambodia}	2019	Forrer, A and Khieu, V and Vounatsou, P and Sithithaworn, P and Ruantip, S and Huy, R and Muth, S and Odermatt, P	Excluded: Outcome(s) was(were) not RMNCH	Search	No
{Rainfall Characteristics and Its Effect on Road Infrastructure Health}	2019	Ying, Lim Khai and Ghani, Abdul Naser Abdul	Excluded: Outcome(s) was(were) not RMNCH	Search	No
{Heavy metal concentrations in the groundwater of the Barcellona-Milazzo plain (Italy): Contributions from geogenic and anthropogenic sources}	2019	Cangemi, M and Madonia, P and Albano, L and Bonfardeci, A and {Di Figlia}, M G and {Di Martino}, R M R and Nicolosi, M and Favara, R	Excluded: Study not carried out in LMIC	Search	No
{Bigdata fog based cyber physical system for classifying, identifying and prevention of SARS disease}	2019	Raghav, R S and Dhavachelvan, P	Excluded: Outcome(s) was(were) not RMNCH	Search	No
{Spatial accessibility analysis of healthcare service centers in Gamo Gofa Zone, Ethiopia through Geospatial technique}	2019	Dejen, A and Soni, S and Semaw, F	Excluded: Outcome(s) was(were) not RMNCH	Search	No
{Geostatistical predictive modeling for asthma and chronic obstructive pulmonary disease using socioeconomic and environmental determinants}	2019	Kumarihamy, R M K and Tripathi, N K	Excluded: Outcome(s) was(were) not RMNCH	Search	No
{Health geography in New Zealand and Australia: global integration or Antipodean exceptionalism?}	2019	Moon, Graham and Kearns, Robin	Excluded: Study not carried out in LMIC	Search	No
{The Low-Impact Development Demand Index: A New Approach to Identifying Locations for LID}	2019	Kaykhosravi, Sarah and Abogadil, Karen and Khan, Usman T and Jadidi, Mojgan A	Excluded: Outcome(s) was(were) not RMNCH	Search	No
{Spatial clusters of life expectancy and association with cardiovascular disease mortality and cancer mortality in the contiguous United States: 1980-2014}	2019	Amin, R W and Steinmetz, J	Excluded: Study not carried out in LMIC	Search	No
{Modeling air quality impact of pollutants emitted by an oil/gas plant in complex terrain in view of a health impact assessment}	2019	Mangia, C and Bisignano, A and Cervino, M and Mortarini, L and {Trini Castelli}, S	Excluded: Outcome(s) was(were) not RMNCH	Search	No
{A Survey on Spatial Prediction Methods}	2019	Jiang, Zhe	Excluded: Focus was not model-based geospatial estimation for small area estimation	Search	No
{Malaria-anemia comorbidity prevalence as a measure of malaria-related deaths in sub-Saharan Africa}	2019	Papaioannou, I and Utzinger, J and Vounatsou, P	Excluded: Focus was not model-based geospatial estimation for small area estimation	Search	No
{An Analytics Platform for Integrating and Computing Spatio-Temporal Metrics}	2019	Rodriguez-Pupo, Luis E and Granell, Carlos and Casteleyn, Sven	Excluded: Outcome(s) was(were) not RMNCH	Search	No
{The Intersection of Residence, Community Vulnerability, and Premature Mortality}	2019	Hale, Nathan and Beatty, Kate and Smith, Michael	Excluded: Outcome(s) was(were) not RMNCH	Search	No
{Geospatial disease risk modeling for the identification of potential areas of encephalitis in a subtropical region of India: a micro-level case study of Gorakhpur tehsil}	2019	Tyagi, N and Sahoo, S	Excluded: Outcome(s) was(were) not RMNCH	Search	No
{Spatial Accessibility and Social Inclusion: The Impact of Portugal's Last Health Reform}	2019	Lopes, H S and Ribeiro, V and Remoaldo, P C	Excluded: Study not carried out in LMIC	Search	No
{Studies on Toxicity of Fluoride and Impact of Endemic Fluorosis from Groundwater Resources of Bagalkot District, Karnataka â€“ Geospatial Information System Approach}	2019	Gaonkar, S M and Karabasannavar, S S and Patil, V B B and Kalashetty, M B and Kalashetty, B M	Excluded: Outcome(s) was(were) not RMNCH	Search	No
{The influence of spatial patterning on modeling PM2.5 constituents in Eastern Massachusetts}	2019	Requia, Weeberb J and Coull, Brent A and Koutrakis, Petros	Excluded: Outcome(s) was(were) not RMNCH	Search	No
{Racial and environmental inequalities in spatial patterns in asthma prevalence in the US South}	2019	Smiley, K T	Excluded: Study not carried out in LMIC	Search	No
{Drinking water quality assessment using water quality index and geostatistical techniques, Mardan District, Khyber Pakhtunkhwa, Pakistan}	2019	Ali, Wajid and Nafeee, Muhammad and Turab, Syed Ali and Khan, M Younis and Rehman, Khaista	Excluded: Outcome(s) was(were) not RMNCH	Search	No
{A unit level small area model with misclassified covariates}	2019	Arima, Serena and Polettini, Silvia	Excluded: Focus was not model-based geospatial estimation for small area estimation	Search	Yes
{Incorporating spatial effects into temporal dynamic of road traffic fatality risks: A case study on 48 lower states of the United States, 1975â€“2015}	2019	Zhou, H and Huang, H and Xu, P and Chang, F and Abdel-Aty, M	Excluded: Study not carried out in LMIC	Search	No
{High-Resolution Mapping of Nitrogen Dioxide With TROPOMI: First Results and Validation Over the Canadian Oil Sands}	2019	Griffin, Debora and Zhao, Xiaoyi and McLinden, Chris A and Boersma, Folkert and Bourassa, Adam and Dammers, Enrico and Degenstein, Doug and Eskes, Henk and Fehr, Lukas and Fioletov, Vitali and Hayden, Katherine and Kharol, Shailesh K and Li, Shao-Meng and Makar, Paul and Martin, R and all V and Mihele, Cristian and Mittermeier, Richard L and Krotkov, Nickolay and Sneep, Maarten and Lamsal, Lok N …	Excluded: Outcome(s) was(were) not RMNCH	Search	No
{Networks of need: a geospatial analysis of secondary cities}	2019	Shores, A and Johnson, H and Fugate, D and Laituri, M	Excluded: Outcome(s) was(were) not RMNCH	Search	No
{Linking Water Infrastructure, Public Health, and Sea Level Rise: Integrated Assessment of Flood Resilience in Coastal Cities}	2019	Allen, Thomas R and Crawford, Thomas and Montz, Burrell and Whitehead, Jessica and Lovelace, Susan and Hanks, Armon D and Christensen, Ariel R and Kearney, Gregory D	Excluded: Study not carried out in LMIC	Search	No
{Enhancing the Two-Step Floating Catchment Area Model for Community Food Access Mapping: Case of the Supplemental Nutrition Assistance Program}	2019	Chen, Xiang	Excluded: Outcome(s) was(were) not RMNCH	Search	No
{Source Identification of Trace Elements in Peri-urban Soils in Eastern China}	2019	Sun, Long and Carey, Manus and Yang, Lei and Chen, Li-Ding and Li, Shou-Juan and Zhao, Fang-Kai and Zhu, Yong-Guan and Meharg, Caroline and Meharg, Andrew A	Excluded: Outcome(s) was(were) not RMNCH	Search	No
{Asthma Prevalence Among Medicaid-Enrolled Children}	2019	Smith, Anna and Serban, Nicoleta and Fitzpatrick, Anne	Excluded: Study not carried out in LMIC	Search	No
{A nonparametric spatial test to identify factors that shape a microbiome}	2019	Singh, S P and Staicu, A.-M. and Dunn, R R and Fierer, N and Reich, B J	Excluded: Outcome(s) was(were) not RMNCH	Search	No
{Localised Estimates of Dynamics of Multi-dimensional Disadvantage: An Application of the Small Area Estimation Technique Using Australian Survey and Census Data}	2019	Baffour, Bernard and Ch and ra, Hukum and Martinez, Arturo	Excluded: Outcome(s) was(were) not RMNCH	Search	No
{Evaluating the roles of green and built-up areas in reducing a surface urban heat island using remote sensing data}	2019	Kaplan, G	Excluded: Outcome(s) was(were) not RMNCH	Search	No
{Application of a risk-based standardized animal biomonitoring approach to contaminated sites}	2019	Scaramozzino, Paola and Battisti, Sabrina and Desiato, Rosanna and Tamba, Marco and Fedrizzi, Giorgio and Ubaldi, Aless and ro and Neri, Bruno and Abete, Maria Cesarina and Ru, Giuseppe	Excluded: Outcome(s) was(were) not RMNCH	Search	No
{Spatial distribution and source apportionment of heavy metals in soil from a typical county-level city of Guangdong Province, China}	2019	Wang, Shuo and Cai, Li-Mei and Wen, Han-Hui and Luo, Jie and Wang, Qiu-Shuang and Liu, Xie	Excluded: Outcome(s) was(were) not RMNCH	Search	No
{Future prospects and challenges of big data with big data problems}	2019	Grover, R and Agarwal, M	Excluded: Focus was not model-based geospatial estimation for small area estimation	Search	No
{An advanced spatio-temporal model for particulate matter and gaseous pollutants in Beijing, China}	2019	Xu, J and Yang, W and Han, B and Wang, M and Wang, Z and Zhao, Z and Bai, Z and Vedal, S	Excluded: Outcome(s) was(were) not RMNCH	Search	No
{Hydrogeochemical and hydrodynamic features affecting redox processes in groundwater}	2019	{Di Curzio}, Diego	Excluded: Outcome(s) was(were) not RMNCH	Search	No
{Interannual variation of air quality across an international airshed in Detroit (USA) and Windsor (Canada): A comparison of two sampling campaigns in both cities}	2019	Miller, L and Xu, X and Lemke, L D and Wheeler, A J	Excluded: Study not carried out in LMIC	Search	No
{Spatial autocorrelation and data uncertainty in the American Community Survey: a critique}	2019	Jung, P H and Thill, J.-C. and Issel, M	Excluded: Study not carried out in LMIC	Search	No
{Potentials, problems and possibilities for developing New Zealand's built environment through high-value geospatial information}	2019	Ivory, Vivienne C and O'Donnell, Kai and Schindler, Mirjam	Excluded: Study not carried out in LMIC	Search	No
{Risk-based assessment of soil pollution by potentially toxic elements in the industrialized urban and peri-urban areas of Ahvaz metropolis, southwest of Iran}	2019	Keshavarzi, B and Najmeddin, A and Moore, F and {Afshari Moghaddam}, P	Excluded: Outcome(s) was(were) not RMNCH	Search	No
{Utilization of Outpatient Emergency Care in Westphalia-Lippe: A Health Geographic Analysis}	2019	Voelker, Sebastian	Excluded: Outcome(s) was(were) not RMNCH	Search	No
{Assessing the spatial burden in health care accessibility of low-income families in rural Northeast Brazil}	2019	Benevenuto, R G and Azevedo, I C C and Caulfield, B	Excluded: Outcome(s) was(were) not RMNCH	Search	No
{Spatial distribution, contamination levels, sources, and potential health risk assessment of trace elements in street dusts of Urumqi city, NW China}	2019	Hini, G and Eziz, M and Wang, W and Ili, A and Li, X	Excluded: Outcome(s) was(were) not RMNCH	Search	No
{Metals in soils from a typical rapidly developing county, Southern China: levels, distribution, and source apportionment}	2019	Cai, Li-Mei and Jiang, Hui-Hao and Luo, Jie	Excluded: Outcome(s) was(were) not RMNCH	Search	No
{Activity spaces of homeless men and women measured by GPS tracking data: A comparative analysis of Prague and Pilsen}	2019	Simon, Martin and Vasat, Petr and Polakova, Marketa and Gibas, Petr and Dankova, Hana	Excluded: Outcome(s) was(were) not RMNCH	Search	No
{Exploring a multi-exposure-pathway approach to assess human health risk associated with groundwater fluoride exposure in the semi-arid region of east India}	2019	Mukherjee, Indrani and Singh, Umesh Kumar and Patra, Pulak Kumar	Excluded: Outcome(s) was(were) not RMNCH	Search	No
{Spatial variation in cervical cancer screening participation and outcomes among Indigenous and non-Indigenous Australians in Queensland}	2019	Dasgupta, P and Whop, L J and Diaz, A and Cramb, S M and Moore, S P and Brotherton, J M L and Cunningham, J and Valery, P C and Gertig, D and Garvey, G and Condon, J R and O'Connell, D L and Canfell, K and Baade, P D	Excluded: Study not carried out in LMIC	Search	No
{Appraisal of Seawater Mixing Index in Coastal Aquifer of Karaikal, Southern India Using Geospatial Technology}	2019	Sivaranjani, S and Ellappan, V and {Avinash Karthick}, L	Excluded: Outcome(s) was(were) not RMNCH	Search	No
{Human Health Risk and Bioaccessibility of Toxic Metals in Topsoils from Gbani Mining Community in Ghana}	2019	Darko, Godfred and Boakye, Kwadwo Owusu and Nkansah, Marian Asantewaa and Gyamfi, Opoku and Ansah, Eugene and Yevugah, Lily Lisa and Acheampong, Akwasi and Dodd, Matt	Excluded: Outcome(s) was(were) not RMNCH	Search	No
{Sociodemographic disparities in access to ovarian cancer treatment.}	2019	Graham, Shannon and Hallisey, Elaine and Wilt, Grete and Flanagan, Barry and Rodriguez, Juan L and Peipins, Lucy	Excluded: Outcome(s) was(were) not RMNCH	Search	No
{Mortality in motorcycle accidents in Alagoas (2001-2015): temporal and spatial modeling before and after the "lei seca".}	2019	de Souza, Carlos Dornels Freire and de Paiva, Jo{\~{a}}o Paulo Silva and Leal, Thiago Cavalcanti and da Silva, Leonardo Feitosa and Machado, Michael Ferreira and de Ara{\'{u}}jo, Maria Deysiane Porto	Excluded: Outcome(s) was(were) not RMNCH	Search	No
{Spatial analysis of leishmaniasis in Brazil: a systematized review.}	2019	de Marchi, Melca Niceia Alto{\'{e}} and Caldart, Eloiza Teles and Martins, Felippe Danyel Cardoso and Freire, Roberta Lemos	Excluded: Focus was not model-based geospatial estimation for small area estimation	Search	No
{[Cd Accumulation and Risk Assessment for Arable Soils in the Karst Region of Northern Luodian, Guizhou].}	2019	Tang, Qi-Lin and Liu, Xiu-Ming and Liu, Fang and Wang, Hua and Wang, Shi-Jie	Excluded: Outcome(s) was(were) not RMNCH	Search	No
{Mapping species richness using opportunistic samples: a case study on ground-floor bryophyte species richness in the Belgian province of Limburg.}	2019	Neyens, Thomas and Diggle, Peter J and Faes, Christel and Beenaerts, Natalie and Artois, Tom and Giorgi, Emanuele	Excluded: Study not carried out in LMIC	Search	No
{Development and Evaluation of Geostatistical Methods for Non-Euclidean-Based Spatial Covariance Matrices.}	2019	Davis, Benjamin J K and Curriero, Frank C	Excluded: Outcome(s) was(were) not RMNCH	Search	No
{Geospatial analysis of tegumentary leishmaniasis in Rio de Janeiro state, Brazil from 2000 to 2015: Species typing and flow of travelers and migrants with leishmaniasis.}	2019	Mir and a, Luciana de Freitas Campos and Pacheco, Raquel da Silva and Pimentel, Maria In{\^{e}}s Fern and es and Salgueiro, Mariza de Matos and da Silva, Aline Fagundes and de Mello, C{\'{i}}ntia Xavier and Barros, Juliana Helena da Silva and Valete-Rosalino, Claudia Maria and Madeira, Maria de F{\'{a}}tima and Xavier, Samanta Cristina das Chagas and Schubach, Arm and o de Oliveira	Excluded: Outcome(s) was(were) not RMNCH	Search	No
{Emerging human infectious diseases of aquatic origin: a comparative biogeographic approach using Bayesian spatial modelling.}	2019	Jagadesh, Soushieta and Combe, Marine and Couppi{\'{e}}, Pierre and {Le Turnier}, Paul and Epelboin, Lo{\"{i}}c and Nacher, Mathieu and Gozlan, Rodolphe Elie	Excluded: Outcome(s) was(were) not RMNCH	Search	No
{Using Geostatistical Gaussian Simulation for Designing and Interpreting Soil Surface Magnetic Susceptibility Measurements.}	2019	Fabija{\'{n}}czyk, Piotr and Zawadzki, Jaros{\l}aw	Excluded: Outcome(s) was(were) not RMNCH	Search	No
{A geostatistical framework for combining spatially referenced disease prevalence data from multiple diagnostics.}	2019	Amoah, Benjamin and Diggle, Peter J and Giorgi, Emanuele	Excluded: Outcome(s) was(were) not RMNCH	Search	No
{Risk profiling of soil-transmitted helminth infection and estimated number of infected people in South Asia: A systematic review and Bayesian geostatistical Analysis.}	2019	Lai, Ying-Si and Biedermann, Patricia and Shrestha, Akina and Chammartin, Fr{\'{e}}d{\'{e}}rique and {{\`{A}} Porta}, Natacha and Montresor, Antonio and Mistry, Nerges F and Utzinger, J{\"{u}}rg and Vounatsou, Penelope	Excluded: Outcome(s) was(were) not RMNCH	Search	No
{Spatial paleopathology: A geographic approach to the etiology of cribrotic lesions in the prehistoric Andes.}	2019	{Koontz Scaffidi}, Beth	Excluded: Outcome(s) was(were) not RMNCH	Search	No
{PM2.5 air pollution and cause-specific cardiovascular disease mortality.}	2019	Hayes, Richard B and Lim, Chris and Zhang, Yilong and Cromar, Kevin and Shao, Yongzhao and Reynolds, Harmony R and Silverman, Debra T and Jones, Rena R and Park, Yikyung and Jerrett, Michael and Ahn, Jiyoung and Thurston, George D	Excluded: Outcome(s) was(were) not RMNCH	Search	No
{Vibrio parahaemolyticus in the Chesapeake Bay: Operational In Situ Prediction and Forecast Models Can Benefit from Inclusion of Lagged Water Quality Measurements.}	2019	Davis, Benjamin J K and Jacobs, John M and Zaitchik, Benjamin and DePaola, Angelo and Curriero, Frank C	Excluded: Study not carried out in LMIC	Search	No
{Association of Estimated Long-term Exposure to Air Pollution and Traffic Proximity With a Marker for Coronary Atherosclerosis in a Nationwide Study in China.}	2019	Wang, Meng and Hou, Zhi-Hui and Xu, Hao and Liu, Yang and Budoff, Matthew J and Szpiro, Adam A and Kaufman, Joel D and Vedal, Sverre and Lu, Bin	Excluded: Outcome(s) was(were) not RMNCH	Search	No
{Asymmetric seasonal daytime and nighttime warming and its effects on vegetation in the Loess Plateau.}	2019	Ma, Liqun and Qin, Fen and Wang, Hao and Qin, Yaochen and Xia, Haoming	Excluded: Outcome(s) was(were) not RMNCH	Search	No
{Spatial distribution of dental caries among preschool children in Canoas, Southern Brazil.}	2019	Kramer, Paulo F and Priesnitz, Mariane C and Celeste, Roger K and Pereira, Maria J and Benelli, Kelly G and Feldens, Carlos A	Excluded: Outcome(s) was(were) not RMNCH	Search	No
{Spatial distribution characteristics of tumor marker CA724 reference values in China.}	2019	Jing, Jing and Ge, Miao and Yang, Ziqi and Li, Peng	Excluded: Outcome(s) was(were) not RMNCH	Search	No
{Human mobility patterns and malaria importation on Bioko Island.}	2019	Guerra, Carlos A and Kang, Su Yun and Citron, Daniel T and Hergott, Dianna E B and Perry, Megan and Smith, Jordan and Phiri, Wonder P and {Os{\'{a}} Nfumu}, Jos{\'{e}} O and {Mba Eyono}, Jerem{\'{i}}as N and Battle, Katherine E and Gibson, Harry S and Garc{\'{i}}a, Guillermo A and Smith, David L	Excluded: Outcome(s) was(were) not RMNCH	Search	No
{Estimating the burden of $\alpha$-thalassaemia in Thailand using a comprehensive prevalence database for Southeast Asia.}	2019	Hockham, Carinna and Ekwattanakit, Supachai and Bhatt, Samir and Penman, Bridget S and Gupta, Sunetra and Viprakasit, Vip and Piel, Fr{\'{e}}d{\'{e}}ric B	Excluded: Outcome(s) was(were) not RMNCH	Search	No
{Seroprevalence for dengue virus in a hyperendemic area and associated socioeconomic and demographic factors using a cross-sectional design and a geostatistical approach, state of S{\~{a}}o Paulo, Brazil.}	2019	Chiaravalloti-Neto, Francisco and da Silva, Rafael Alves and Zini, Nathalia and da Silva, Gislaine Celestino Dutra and da Silva, Natal Santos and Parra, Maisa Carla Pereira and Dibo, Margareth Regina and Estofolete, Cassia Fern and a and F{\'{a}}varo, Eliane Aparecida and Dutra, Karina Rocha and Mota, Manlio Tasso Oliveira and Guimar{\~{a}}es, Georgia Freitas and Terzian, Ana Carolina Bernardes a…	Excluded: Outcome(s) was(were) not RMNCH	Search	No
{The risk of selenium deficiency in Malawi is large and varies over multiple spatial scales.}	2019	Phiri, Felix P and Ander, E Louise and Bailey, Elizabeth H and Chilima, Benson and Chilimba, Allan D C and Gondwe, Jellita and Joy, Edward J M and Kalimbira, Alex and er A and Kumssa, Diriba B and Lark, R Murray and Phuka, John C and Salter, Andrew and Suchdev, Parminder S and Watts, Michael J and Young, Scott D and Broadley, Martin R	Excluded: Outcome(s) was(were) not RMNCH	Search	No
{Performance of median kriging with robust estimators of the variogram in outlier identification and spatial prediction for soil pollution at a field scale.}	2019	Sun, Xiao-Lin and Wu, Yun-Jin and Zhang, Chaosheng and Wang, Hui-Li	Excluded: Outcome(s) was(were) not RMNCH	Search	No
{A method to improve fishing selectivity through age targeted fishing using life stage distribution modelling.}	2019	Burns, Neil M and Bailey, David M and Wright, Peter J	Excluded: Study not carried out in LMIC	Search	No
{Spatial modelling for low pathogenicity avian influenza virus at the interface of wild birds and backyard poultry.}	2019	{La Sala}, Luciano F and Burgos, Juli{\'{a}}n M and Blanco, Daniel E and Stevens, Kim B and Fern{\'{a}}ndez, Andrea R and Capobianco, Guillermo and Tohm{\'{e}}, Fern and o and P{\'{e}}rez, Andr{\'{e}}s M	Excluded: Outcome(s) was(were) not RMNCH	Search	No
{Assessment of Metal Pollution, Its Potential Health Risks, and Origin in Different Land Use Types in Zhuhai City, China.}	2019	Liang, Zuobing and Gao, Lei and Zhao, Xinfeng and Chen, Jianyao and Xie, Zhenglan and Li, Shaoheng and Li, Rui and Yang, Zhigang	Excluded: Outcome(s) was(were) not RMNCH	Search	No
{A systematic knowledge synthesis on the spatial dimensions of Q fever epidemics.}	2019	{De Rooij}, Myrna M T and {Van Leuken}, Jeroen P G and Swart, Arno and Kretzschmar, Mirjam E E and Nielen, Mirjam and {De Koeijer}, Aline A and Janse, Ingmar and Wouters, Inge M and Heederik, Dick J J	Excluded: Study not carried out in LMIC	Search	No
{Spatial distribution of maxillofacial injuries caused by urban violence: An ecological analysis to identify high-risk areas.}	2019	{de Macedo Bernardino}, {\'{I}}talo and da N{\'{o}}brega, Lorena Marques and da Silva, Jos{\'{e}} R{\'{e}}gis Cordeiro and de Medeiros, Carmen L{\'{u}}cia Soares Gomes and de Olinda, Ricardo Alves and D'{\'{A}}vila, S{\'{e}}rgio	Excluded: Outcome(s) was(were) not RMNCH	Search	No
{Developing a geostatistical simulation method to inform the quantity and placement of new monitors for a follow-up air sampling campaign.}	2019	Berman, J D and Jin, L and Bell, M L and Curriero, F C	Excluded: Outcome(s) was(were) not RMNCH	Search	No
{Bulk tank milk ELISA to detect IgG1 prevalence and clustering to determine spatial distribution and risk factors of Fasciola hepatica-infected herds in Mexico.}	2019	Villa-Mancera, A and Reynoso-Palomar, A	Excluded: Outcome(s) was(were) not RMNCH	Search	No
{The Geography of Child Maltreatment: A Spatiotemporal Analysis Using Bayesian Hierarchical Analysis With Integrated Nested Laplace Approximation.}	2019	Barboza, Gia Elise	Excluded: Outcome(s) was(were) not RMNCH	Search	No
Developing an agent-based model for simulating the dynamic spread of Plasmodium vivax malaria: A case study of Sarbaz, Iran	2019	Gharakhanlou, Navid Mandizadeh and Mesgari, Mohammad Saadi and Hooshangi, Navid	Excluded: Focus was not model-based geospatial estimation for small area estimation	Search	No
The world in your hands: GeoHealth then and now	2019	Bergquist, Robert and Manda, Samuel	Excluded: Focus was not model-based geospatial estimation for small area estimation	Search	No
O Sistema de InformaÃ§Ã£o GeogrÃ¡fica em pesquisas sobre ambiente, atividade fÃ­sica e saÃºde TT - The Geographic Information System in environment, physical activity and health researches	2019	Lopes, Adalberto Aparecido dos Santos and Hino, Adriano Akira Ferreira and Moura, Edilberto Nunes and Reis, Rodrigo Siqueira	Excluded: Outcome(s) was(were) not RMNCH	Search	No
Design of a geospatial model applied to Health management TT - La producciÃ³n de un modelo geoespacial aplicado a la gestiÃ³n de la salud TT - ConcepÃ§Ã£o de um modelo geoespacial aplicado na gestÃ£o Ã saÃºde	2019	Dallagassa, Marcelo Rosano and Iachecen, Franciele and Carvalho, Deborah Ribeiro and Ioshii, Sergio Ossamu	Excluded: Focus was not model-based geospatial estimation for small area estimation	Search	No
Pseudo eliminaÃ§Ã£o da hansenÃ­ase em estado no nordeste brasileiro: anÃ¡lise a partir de regressÃ£o por pontos de inflexÃ£o e modelo bayesiano empÃ­rico local TT - Pseudo elimination of leprosy in a northeastern brazilian state: analysis from regression by points of inflation and local empirical bayesian model TT - Pseudo eliminaciÃ³n de la hanseniasis en estado en el nordeste brasileÃ±o: anÃ¡li…	2019	Souza, Carlos Dornels Freire de and Leal, Thiago Cavalcanti and Paiva, JoÃ£o Paulo de and AraÃºjo, Emmylly Maria Correia Ferro de and Santos, Franklin GerÃ´nimo Bispo	Excluded: Outcome(s) was(were) not RMNCH	Search	No
CaracterÃ­sticas epidemiolÃ³gicas e anÃ¡lise espacial dos casos de hansenÃ­ase em um municÃ­pio endÃªmico TT - Epidemiological characteristics and spatial analysis of leprosy cases in an endemic municipality	2019	Jesus, Mateus Santos de and Sandes, Teovan Andrade and Lima, Ana Caroline Rodrigues and Souza, Katyucia Oliveira Crispim de and GÃ³es, JosÃ© Augusto Passos and Santos, Allan Dantas dos	Excluded: Outcome(s) was(were) not RMNCH	Search	No
PadrÃ£o de distribuiÃ§Ã£o da diversidade genÃ©tica molecular e espacial de Biomphalaria spp. e sua relaÃ§Ã£o com a ocorrÃªncia da esquistossomose na regiÃ£o do MÃ©dio Paranapanema, estado de SÃ£o Paulo TT - Distribution pattern of the molecular and spatial genetic diversity of Biomphalaria and its relation with the occurrence of schistosomiasis, region of the Middle Paranapanema, State of SÃ£o Pa…	2019	Palasio, Raquel Gardini Sanches	Excluded: Outcome(s) was(were) not RMNCH	Search	No
EstimaciÃ³n de indicadores de salud en Ã¡reas pequeÃ±as a partir de datos de la Encuesta de Salud de Euskadi	2019	Montoya Imanol, Esnaola Santiago Calvo Montserrat Aldasoro Elena Audicana Covadonga MarÃ­-Dellâ€™Olmo Marc	Excluded: Study not carried out in LMIC	Search	No
Design of a geospatial model applied to Health management	2019	Dallagassa Marcelo Rosano, Iachecen Franciele Carvalho Deborah Ribeiro Ioshii Sergio Ossamu	Excluded: Outcome(s) was(were) not RMNCH	Search	No
Ablation of persistent atrial fibrillation and beyond	2019	Lin, Y.-J. and Lin, C.-Y. and Chen, S.-A.	Excluded: Outcome(s) was(were) not RMNCH	Search	No
Environmental analysis for spreading areas of scleroderma disease in babylon governorate	2019	Alduhaidahawi, F J and Guda, M A and Al-Graiti, T A and Abdul-Hussein, A and Al Regawi, S M and Al-Edhari, A H M	Excluded: Outcome(s) was(were) not RMNCH	Search	No
Historical and future needs for geospatial iodide occurrence in surface and groundwaters of the united states of america	2019	Sharma, N and Karanfil, T and Westerhoff, P	Excluded: Outcome(s) was(were) not RMNCH	Search	No
Health effects' spatial distribution analysis of PM<inf>2.5</inf> pollution in China based on spatial grid scale [åŸºäºŽç©ºé—´ç½‘æ ¼å°ºåº¦çš„ä¸­å›½PM<inf>2.5</inf>æ±¡æŸ“å¥åº·æ•ˆåº”ç©ºé—´åˆ†å¸ƒ]	2019	Zeng, X.-G. and Ruan, F.-F. and Peng, Y.-Y.	Excluded: Outcome(s) was(were) not RMNCH	Search	No
Beyond mapping: A case for geospatial analytics in humanitarian health	2019	Gregg Greenough, P and Nelson, E L	Excluded: Outcome(s) was(were) not RMNCH	Search	No
Retrospective Chart Analysis of Child and Adolescent Trichomonas vaginalis Infection in Houston, Texas.	2019	Nolan, Melissa S and Cruz, Andrea T and Erickson, Tim	Excluded: Study not carried out in LMIC	Search	No
Legionella and legionellosis in touristic-recreational facilities: Influence of climate factors and geostatistical analysis in Southern Italy (2001-2017).	2019	De Giglio, Osvalda and Fasano, Fabrizio and Diella, Giusy and Lopuzzo, Marco and Napoli, Christian and Apollonio, Francesca and Brigida, Silvia and Calia, Carla and Campanale, Carmen and Marzella, Angelo and Pousis, Chrysovalentinos and Rutigliano, Serafina and Triggiano, Francesco and Caggiano, Giuseppina and Montagna, Maria Teresa	Excluded: Study not carried out in LMIC	Search	No
Dynamic assessment of PM(2.5) exposure and health risk using remote sensing and geo-spatial big data.	2019	Song, Yimeng and Huang, Bo and He, Qingqing and Chen, Bin and Wei, Jing and Mahmood, Rashed	Excluded: Outcome(s) was(were) not RMNCH	Search	No
Geographic Mapping of Escherichia coli Susceptibility To Develop a Novel Clinical Decision Support Tool.	2019	Legenza, Laurel and Barnett, Susanne and Lacy, James P and See, Codie and Desotell, Natalee and Eibergen, Andrea and Piccirillo, Jeffrey F and Rose, Warren E	Excluded: Focus was not model-based geospatial estimation for small area estimation	Search	No
Using machine learning to examine the relationship between asthma and absenteeism.	2019	Lary, Maria-Anna and Allsopp, Leslie and Lary, David J and Sterling, David A	Excluded: Outcome(s) was(were) not RMNCH	Search	No
Place-specific factors associated with adverse maternal and perinatal outcomes in Southern Mozambique: a retrospective cohort study.	2019	Makanga, Prestige Tatenda and Sacoor, Charfudin and Schuurman, Nadine and Lee, Tang and Vilanculo, Faustino Carlos and Munguambe, Khatia and Boene, Helena and Ukah, Ugochinyere Vivian and Vidler, Marianne and Magee, Laura A and Sevene, Esperanca and von Dadelszen, Peter and Firoz, Tabassum	Excluded: Not based on survey data	Search	No
Spatial epidemiological approaches to inform leptospirosis surveillance and control: A systematic review and critical appraisal of methods.	2019	Dhewantara, Pandji W and Lau, Colleen L and Allan, Kathryn J and Hu, Wenbiao and Zhang, Wenyi and Mamun, Abdullah A and Soares MagalhÃ£es, Ricardo J	Excluded: Outcome(s) was(were) not RMNCH	Search	No
Vertical and geographic distribution of copepod communities at late summer in the Amerasian Basin, Arctic Ocean.	2019	Wang, Yan-Guo and Tseng, Li-Chun and Lin, Mao and Hwang, Jiang-Shiou	Excluded: Outcome(s) was(were) not RMNCH	Search	No
Data-informed targets for suicide prevention: a small-area analysis of high-risk suicide regions in Australia.	2019	Torok, Michelle and Shand, F and Phillips, M and Meteoro, N and Martin, D and Larsen, M	Excluded: Study not carried out in LMIC	Search	No
Household electricity access in Africa (2000-2013): Closing information gaps with model-based geostatistics.	2019	Andrade-Pacheco, Ricardo and Savory, David J and Midekisa, Alemayehu and Gething, Peter W and Sturrock, Hugh J W and Bennett, Adam	Excluded: Outcome(s) was(were) not RMNCH	Search	No
Spatial Enablement to Support Environmental, Demographic, Socioeconomics, and Health Data Integration and Analysis for Big Cities: A Case Study With Asthma Hospitalizations in New York City.	2019	Pala, Daniele and PagÃ¡n, JosÃ© and Parimbelli, Enea and Rocca, Marica Teresa and Bellazzi, Riccardo and Casella, Vittorio	Excluded: Study not carried out in LMIC	Search	No
Spatial analysis on tuberculosis and the network of primary health care.	2019	Leal, Beatriz do Nascimento and Mesquita, Cristal Ribeiro and Nogueira, Laura Maria Vidal and Rodrigues, Ivaneide Leal Ataide and Oliveira, LÃ­via FÃ©lix de and Caldas, Rosinelle Janayna Coelho	Excluded: Outcome(s) was(were) not RMNCH	Search	No
Scaling laws in geo-located Twitter data.	2019	Arthur, Rudy and Williams, Hywel T P	Excluded: Outcome(s) was(were) not RMNCH	Search	No
Forest monitoring: Substantiating cause-effect relationships.	2019	Seidling, Walter	Excluded: Outcome(s) was(were) not RMNCH	Search	No
Improved spatial ecological sampling using open data and standardization: an example from malaria mosquito surveillance.	2019	Sedda, Luigi and Lucas, Eric R and DjogbÃ©nou, Luc S and Edi, Ako V C and Egyir-Yawson, Alexander and Kabula, Bilali I and Midega, Janet and Ochomo, Eric and Weetman, David and Donnelly, Martin J	Excluded: Outcome(s) was(were) not RMNCH	Search	No
A national atlas of tsetse and African animal trypanosomosis in Mali.	2019	Diarra, Boucader and Diarra, Modibo and Diall, Oumar and Bass, Boubacar and Sanogo, Youssouf and Coulibaly, Etienne and Sylla, Mahamadou and Zhao, Weining and Paone, Massimo and Cecchi, Giuliano	Excluded: Outcome(s) was(were) not RMNCH	Search	No
A Geospatial Analysis of Distances to Hospitals that Admit Pediatric Asthma Patients.	2019	Fishe, Jennifer and Finlay, Erik and Palmer, Sam and Hendry, Phyllis	Excluded: Study not carried out in LMIC	Search	No
Social Media Surveillance for Outbreak Projection via Transmission Models: Longitudinal Observational Study.	2019	Safarishahrbijari, Anahita and Osgood, Nathaniel D	Excluded: Not based on survey data	Search	No
Visibility and hotspots of outdoor tobacco advertisement around educational facilities without an advertising ban: Geospatial analysis in Surabaya City, Indonesia.	2019	Megatsari, Hario and Ridlo, Ilham A and Amir, Vilda and Kusuma, Dian	Excluded: Focus was not model-based geospatial estimation for small area estimation	Search	No
Geospatial Analysis of Trauma Burden and Surgical Care Capacity in Teso Sub-region of Eastern Uganda.	2019	Lin, Nicole and Nwanna-Nzewunwa, Obieze and Carvalho, Melissa and Wange, Aaron and Ajiko, Mary M and Juillard, Catherine and Dicker, Rochelle A	Excluded: Outcome(s) was(were) not RMNCH	Search	No
Differential Spatial Gradients of Wheat Streak Mosaic Virus into Winter Wheat from a Central Mite-Virus Source.	2019	Stilwell, Abby R and Rundquist, Donald C and Marx, David B and Hein, Gary L	Excluded: Outcome(s) was(were) not RMNCH	Search	No
Spatial-Temporal Variability of Soil Organic Matter in Urban Fringe over 30 Years: A Case Study in Northeast China.	2019	Liu, Hongbin and Li, Shunting and Zhou, Yuepeng	Excluded: Outcome(s) was(were) not RMNCH	Search	No
Spatial Distribution and Potential Sources of Five Heavy Metals and One Metalloid in the Soils of Xiamen City, China.	2019	Huang, Sha and Shao, Guofan and Wang, Luyan and Tang, Lina	Excluded: Outcome(s) was(were) not RMNCH	Search	No
Residential exposure to radon and DNA methylation across the lifecourse: an exploratory study in the ALSPAC birth cohort.	2019	de Vocht, Frank and Suderman, Matthew and Ruano-Ravina, Alberto and Thomas, Richard and Wakeford, Richard and Relton, Caroline and Tilling, Kate and Boyd, Andy	Excluded: Not based on survey data	Search	No
The Veggie Van: Customer characteristics, fruit and vegetable consumption, and barriers to healthy eating among shoppers at a mobile farmers market in the United States.	2019	Ylitalo, Kelly R and During, Christina and Thomas, Katherine and Ezell, Kelly and Lillard, Patrick and Scott, Joel	Excluded: Study not carried out in LMIC	Search	No
Population allocation at the housing unit level: estimates around underground natural gas storage wells in PA, OH, NY, WV, MI, and CA.	2019	Michanowicz, Drew R and Williams, Samuel R and Buonocore, Jonathan J and Rowland, Sebastian T and Konschnik, Katherine E and Goho, Shaun A and Bernstein, Aaron S	Excluded: Study not carried out in LMIC	Search	No
Organochlorine pesticides in the soils from Benevento provincial territory, southern Italy: Spatial distribution, air-soil exchange, and implications for environmental health.	2019	Qu, Chengkai and Albanese, Stefano and Li, Jiji and Cicchella, Domenico and Zuzolo, Daniela and Hope, David and Cerino, Pellegrino and Pizzolante, Antonio and Doherty, Angela L and Lima, Annamaria and De Vivo, Benedetto	Excluded: Study not carried out in LMIC	Search	No
Admissions for post-discharge surgical site infection at a quaternary South African public sector hospital.	2019	Naidoo, N and Madiba, T E and Moodley, Y	Excluded: Outcome(s) was(were) not RMNCH	Search	No
Prediction of microbial communities for urban metagenomics using neural network approach.	2019	Zhou, Guangyu and Jiang, Jyun-Yu and Ju, Chelsea J-T and Wang, Wei	Excluded: Outcome(s) was(were) not RMNCH	Search	No
Fire behavior and smoke modeling: Model improvement and measurement needs for next-generation smoke research and forecasting systems.	2019	Liu, Yongqiang and Kochanski, Adam and Baker, Kirk R and Mell, William and Linn, Rodman and Paugam, Ronan and Mandel, Jan and Fournier, Aime and Jenkins, Mary Ann and Goodrick, Scott and Achtemeier, Gary and Zhao, Fengjun and Ottmar, Roger and French, Nancy Hf and Larkin, Narasimhan and Brown, Timothy and Hudak, Andrew and Dickinson, Matthew and Potter, Brian and Clements, Craig and Urbanski, Sha…	Excluded: Outcome(s) was(were) not RMNCH	Search	No
High resolution, 3-dimensional Ferumoxytol-enhanced cardiovascular magnetic resonance venography in central venous occlusion.	2019	Shahrouki, Puja and Moriarty, John M and Khan, Sarah N and Bista, Biraj and Kee, Stephen T and DeRubertis, Brian G and Yoshida, Takegawa and Nguyen, Kim-Lien and Finn, J Paul	Excluded: Outcome(s) was(were) not RMNCH	Search	No
Impactos de la desapariciÃ³n del ferrocarril en dos municipios del noroeste de MÃ©xico	2019	LÃ³pez-Salazar Ricardo, Torre-Valdez Hugo CÃ©sar de la	Excluded: Outcome(s) was(were) not RMNCH	Search	No
Using geospatial analysis techniques for evaluating the association between socioenvironmental factors and the geographical distribution of leptospirosis in Sao Paulo, Brazil	2019	Ferreira, M and Ferreira, M M	Excluded: Outcome(s) was(were) not RMNCH	Search	No
Management of diabetes and hypertension among zulu traditional health practitioners: A study of focus group interviews	2019	Frimpong, E and Nlooto, M	Excluded: Outcome(s) was(were) not RMNCH	Search	No
Analyzing spatiotemporal characteristics of soil salinity in arid irrigated agro-ecosystems using integrated approaches	2019	Ren, Dongyang and Wei, Boyu and Xu, Xu and Engel, Bernard and Li, Guangyong and Huang, Quanzhong and Xiong, Yunwu and Huang, Guanhua	Excluded: Outcome(s) was(were) not RMNCH	Search	No
CATSLife: A Study of Lifespan Behavioral Development and Cognitive Functioning	2019	Wadsworth, Sally J and Corley, Robin P and Munoz, Elizabeth and Trubenstein, B Paige and Knaap, Elijah and DeFries, John C and Plomin, Robert and Reynolds, Chandra A and Team, CATSLife	Excluded: Not based on survey data	Search	No
Geochemical determination and pollution assessment of heavy metals in agricultural soils of south western of Iran	2019	Ahmadi, Mehdi and Akhbarizadeh, Razegheh and Haghighifard, Neematollah Jaafarzadeh and Barzegar, Gelavizh and Jorfi, Sahand	Excluded: Outcome(s) was(were) not RMNCH	Search	No
Geospatial data sources to produce new evidence for routine population health monitoring	2019	Costa, C	Excluded: Outcome(s) was(were) not RMNCH	Search	No
High Resolution Urban Air Quality Modeling by Coupling CFD and Mesoscale Models: a Review	2019	Kadaverugu, Rakesh and Sharma, Asheesh and Matli, Chandrasekhar and Biniwale, Rajesh	Excluded: Outcome(s) was(were) not RMNCH	Search	No
Magnetic susceptibility as indicator of anthropogenic disturbances in forest topsoil: A review of magnetic studies carried out in Central European forests	2019	Magiera, Tadeusz and Lukasik, Adam and Zawadzki, Jaroslaw and Roesler, Wolfgang	Excluded: Outcome(s) was(were) not RMNCH	Search	No
Are SSURGO organic matter estimates reliable for cold arid steppes? Implications for rangeland soil health	2019	Gergeni, Timm and Scasta, John Derek	Excluded: Outcome(s) was(were) not RMNCH	Search	No
Small Area Estimation of Fertility: Comparing the 4-Parameters Own-Children Method and the Poisson Regression-Based Person-Period Approach	2019	Ndagurwa, Pedzisai and Odimegwu, Clifford	Excluded: Insufficient geographical coverage	Search	Yes
Effects of particulate matter (PM10) on tourism sales revenue: A generalized additive modeling approach	2019	Yoon, Heeyeun	Excluded: Outcome(s) was(were) not RMNCH	Search	No
Access to Urological Care and Internet Connectivity in the United States: A Geospatial Analysis	2019	Nichols, Paige E and Kohn, Taylor P and Haney, Nora M and Boorjian, Stephen A and Gettman, Matthew T and Patel, Hiten D and Stimson, C J and Pierorazio, Phillip M and Johnson, Michael H	Excluded: Study not carried out in LMIC	Search	No
Water, health, and environmental justice in California's Central Valley: Geospatial analysis of water contamination and health disparities	2019	Naughton, Colleen	Excluded: Study not carried out in LMIC	Search	No
Cooling Detroit: A socio-spatial analysis of equity in green roofs as an urban heat island mitigation strategy	2019	Sanchez, Lino and Reames, Tony G	Excluded: Study not carried out in LMIC	Search	No
Exploring the Relationship between Urban Vitality and Street Centrality Based on Social Network Review Data in Wuhan, China	2019	Yue, Han and Zhu, Xinyan	Excluded: Outcome(s) was(were) not RMNCH	Search	No
Geospatial analysis of health hazard zones due to elevated radionuclides distributions in Ado-Odo Ota, Ogun State, Nigeria	2019	Mawell, Omeje and Olusegun, Adewoyin Oladotun and Sunday, Emmanuel Joel and Chalse, O Olawole and Adewale, I Gideon and Osmond, Iroham Chukwuemeka and Anne, Omeje Uchechuwu and Promise, Ilo and Ndubuisi, Amanda and Embong, Zaidi	Excluded: Outcome(s) was(were) not RMNCH	Search	No
Electron Microscopy Sample Preparation Protocol Enabling Nano-to-mesoscopic Mapping of Cellular Connectomes and Their Habitats in Human Tissues and Organs	2019	Ngo, Lucy and Nathanson, Anton D and Garbowski, Tomasz and Knothe, Ulf and Zeidler, Dirk and Tate, Melissa L Knothe	Excluded: Outcome(s) was(were) not RMNCH	Search	No
Advances on identification and animated simulations of radioactivity risk levels after Fukushima Nuclear Power Plant accident (with a data bank): A Critical Review	2019	Kulahci, Fatih and Bilici, Ahmet	Excluded: Outcome(s) was(were) not RMNCH	Search	No
Spatial distribution of soil trace element concentrations along an urban-rural transition zone in the black soil region of northeastern China	2019	Zhu, Yuanli and Wang, Dongyan and Li, Wenbo and Yang, Yuewen and Shi, Pu	Excluded: Outcome(s) was(were) not RMNCH	Search	No
Improved Drought Resilience Through Continuous Water Service Monitoring and Specialized InstitutionsA Longitudinal Analysis of Water Service Delivery Across Motorized Boreholes in Northern Kenya	2019	Turman-Bryant, Nick and Nagel, Corey and Stover, Lauren and Muragijimana, Christian and Thomas, Evan A	Excluded: Study not carried out in LMIC	Search	No
Using GIS to Address Epidemiologic Research Questions	2019	Cromley, Ellen K	Excluded: Outcome(s) was(were) not RMNCH	Search	No
Assessing and transferring soil health information in a hilly terrain	2019	Chhipa, Vaibhav and Stein, Alfred and Shankar, Hari and George, Justin K and Alidoost, Fakhereh	Excluded: Outcome(s) was(were) not RMNCH	Search	No
What factors explain the geographical range of mammalian parasites?	2019	Byers, James E and Schmidt, J P and Pappalardo, Paula and Haas, Sarah E and Stephens, Patrick R	Excluded: Outcome(s) was(were) not RMNCH	Search	No
Assessing Spatial Relationships between Prescription Drugs, Race, and Overdose in New York State from 2013 to 2015	2019	Marotta, Phillip L and Hunt, Tim and Gilbert, Louisa and Wu, Elwin and Goddard-Eckrich, Dawn and El-Bassel, Nabila	Excluded: Study not carried out in LMIC	Search	No
Land Conservation in the Gulf of Mexico Region: A Comprehensive Review of Plans, Priorities, and Efforts	2019	Samiappan, Sathishkumar and Shamaskin, Andrew and Liu, Jiangdong and Roberts, Jennifer and Linhoss, Anna and Evans, Kristine	Excluded: Outcome(s) was(were) not RMNCH	Search	No
A data science approach for spatiotemporal modelling of low and resident air pollution in Madrid (Spain): Implications for epidemiological studies	2019	Gomez-Losada, Alvaro and Santos, Francisca M and Gibert, Karina and Pires, Jose C M	Excluded: Outcome(s) was(were) not RMNCH	Search	No
Uniting geospatial assessment of neighborhood urban tree canopy with plan and ordinance evaluation for environmental justice	2019	Kolosna, Carl and Spurlock, Danielle	Excluded: Outcome(s) was(were) not RMNCH	Search	No
Characterization of contamination levels of heavy metals in agricultural soils using geochemical baseline concentrations	2019	Niu, Siping and Gao, Liangmin and Wang, Xuan	Excluded: Outcome(s) was(were) not RMNCH	Search	No
City-Level Measures of Health, Health Determinants, and Equity to Foster Population Health Improvement: The City Health Dashboard	2019	Gourevitch, Marc N and Athens, Jessica K and Levine, Shoshanna E and Kleiman, Neil and Thorpe, Lorna E	Excluded: Outcome(s) was(were) not RMNCH	Search	No
Spatial Justice of a Chinese Metropolis: A Perspective on Housing Price-to-Income Ratios in Nanjing, China	2019	Yin, Shanggang and Ma, Zhifei and Song, Weixuan and Liu, Chunhui	Excluded: Outcome(s) was(were) not RMNCH	Search	No
USING GEOSPATIAL APPROACHES TO OPTIMIZE HEALTH PROMOTION	2019	Oh, April and Fang, Carolyn Y and Lynch, Shannon and Quintiliani, Lisa M	Excluded: Focus was not model-based geospatial estimation for small area estimation	Search	No
Spatial modelling of summer climate indices based on local climate zones: expected changes in the future climate of Brno, Czech Republic	2019	Geletic, Jan and Lehnert, Michal and Dobrovolny, Petr and Zuvela-Aloise, Maja	Excluded: Outcome(s) was(were) not RMNCH	Search	No
Spatial variability of selected metals using auxiliary variables in agricultural soils	2019	Song, Ying-Qiang and Zhu, A-Xing and Cui, Xue-Sen and Liu, Yi-Lun and Hu, Yue-Ming and Li, Bo	Excluded: Outcome(s) was(were) not RMNCH	Search	No
Artificial intelligence-based fast and efficient hybrid approach for spatial modelling of soil electrical conductivity	2019	Ghorbani, Mohammad Ali and Deo, Ravinesh C and Kashani, Mahsa H and Shahabi, Mahmoud and Ghorbani, Shahryar	Excluded: Outcome(s) was(were) not RMNCH	Search	No
Classifying and Mapping Periurban Areas of Rapidly Growing Medium-Sized Sub-Saharan African Cities: A Multi-Method Approach Applied to Tamale, Ghana	2019	Karg, Hanna and Hologa, Rafael and Schlesinger, Johannes and Drescher, Axel and Kranjac-Berisavljevic, Gordana and Glaser, Ruediger	Excluded: Outcome(s) was(were) not RMNCH	Search	No
A model for spatiotemporal injury surveillance: implications for the evolution of a trauma system	2019	Jansen, Jan O and Emerson, Phil and Morrison, Jonathan J and Cornulier, Thomas	Excluded: Outcome(s) was(were) not RMNCH	Search	No
Investigating the relationships between climate hazards and spatial accessibility to microfinance using geographically-weighted regression	2019	Johnson, Brian A and Scheyvens, Henry and Khalily, M A Baqui and Onishi, Akio	Excluded: Outcome(s) was(were) not RMNCH	Search	No
Heavy metals in agricultural soils from a typical township in Guangdong Province, China: Occurrences and spatial distribution	2019	Cai, Li-Mei and Wang, Qiu-Shuang and Wen, Han-Hui and Luo, Jie and Wang, Shuo	Excluded: Outcome(s) was(were) not RMNCH	Search	No
Spatial and Statistics for Profiling Risk Factors of Diseases: A Case Study of Tuberculosis in Malaysia	2019	Rasam, A R Abdul and Shariff, N Mohd and Dony, J F and Othman, F	Excluded: Outcome(s) was(were) not RMNCH	Search	No
MOTOR TRANSPORT NETWORK IN THE WESTERN REGION OF UKRAINE AS A FACTOR OF TOURISM INDUSTRY DEVELOPMENT	2019	Grytsevych, Volodymyr Stefanovych and Podvirna, Khrystyna Yevgenivna and Senkiv, Mariana Igorivna	Excluded: Outcome(s) was(were) not RMNCH	Search	No
Bayesian spatial modeling of municipal immigration risk in Chiapas	2019	Nunez Medina, Gerardo and Lopez Arevalo, Jorge	Excluded: Outcome(s) was(were) not RMNCH	Search	No
MULTISCALE BASED CHARACTERIZATION AND CLASSIFICATION OF URBAN LAND-USE	2019	Arndt, Jacob and Lunga, Dalton and Weaver, Jeanette and LeDoux, Thomas and Tennille, Sarah	Excluded: Outcome(s) was(were) not RMNCH	Search	No
A low-cost small unmanned surface vehicle (sUSV) for very high-resolution mapping and monitoring of shallow marine habitats	2019		Excluded: Outcome(s) was(were) not RMNCH	Search	No
SPATIAL MODELING OF CATCHMENT AREAS FOR ESTIMATING MALARIA INCIDENCE USING HEALTH FACILITY SURVEILLANCE DATA IN UGANDA	2019	Epstein, Adrienne and Kamya, Victor and Staedke, Sarah and Mpimbaza, Arthur and Sserwanga, Asadu and Namuganga, Jane and Kapisi, James and Rodriguez-Barraquer, Isabel and Kamya, Moses and Dorsey, Grant and Greenhouse, Bryan	Excluded: Outcome(s) was(were) not RMNCH	Search	No
A PAL in Need Is a PAL Indeed: An Opioid Use Case for a Peer Alerting Lifeline (PAL) to Mitigate Risk Exposure	2019		Excluded: Outcome(s) was(were) not RMNCH	Search	No
Analysis of exposure of inhabitants of Polish cities to air pollution with particulate matters with application of statistical and geostatistical tools	2019	Sowka, Izabela and Nych, Alicja and Kobus, Dominik and Bezyk, Yarolsav and Zathey, Maciej	Excluded: Study not carried out in LMIC	Search	No
How to integrate ground-truth and satellite image to estimate surface soil moisture at the field and watershed scales?	2019	Rotunno Filho, Otto Correa and de Paiva, Kary and Alcoforado Rebello, Vitor Paiva and de Araujo, Afonso Augusto	Excluded: Outcome(s) was(were) not RMNCH	Search	No
[truncated: 4,221 more rows]

## Sheet: Planilha1
Excluded: Focus was not model-based geospatial estimation for small area estimation
[truncated: 4 more rows]
